# Supplementary material for: Deprivation of Sexual Reproduction during Garlic Domestication and Crop Evolution
Source: Int J Mol Sci. 2023 Nov 26;24(23):16777. doi: 10.3390/ijms242316777 (PMC10706073; doi:10.3390/ijms242316777)
Supplement: Supplementary file 1 [file ijms-24-16777-s001.zip]

Archive with 4 entries (4 files):
- Table S1.xlsx
- Table S2 Origin of genotypes used in the genome analysis.pdf
- Table S3 Comparisons of GO pathways between cluster A and D, E, F.xlsx
- Table S4.xlsx
