# Supplementary material for: Deprivation of Sexual Reproduction during Garlic Domestication and Crop Evolution
Source: Int J Mol Sci. 2023 Nov 26;24(23):16777. doi: 10.3390/ijms242316777 (PMC10706073; doi:10.3390/ijms242316777)
Supplement: Supplementary file 1 [file ijms-24-16777-s001.zip › Table S1.xlsx]

## Sheet: stst overview
Chromosome	Length	Variants	Variants rate			Chromosome	Length	Variants	Variants rate
1	1351958100	6018239	224			1	1351958100	433126	3121
2	2051036521	9133500	224			2	2051036521	656774	3122
3	1452595395	6670609	217			3	1452595395	464380	3128
4	1851952997	8171266	226			4	1851952997	576136	3214
5	1691219989	7697941	219			5	1691219989	543337	3112
6	2019841768	8590737	235			6	2019841768	620790	3253
8	1628183901	7447767	218			8	1628183901	538368	3024
7	2161681585	9931288				7	2161681585	709131
7_1	1080840792	5127492	210			7_1	1080840792	364368	2966
7_2	1080840793	4803796	224			7_2	1080840793	344763	3135
Total	14208470256	63661347	223			Total	14208470256	4542042	3128
		7.95767e+06						567755
Type (alphabetical order)		Count	Percent
MISSENSE		197341	0.60903
NONSENSE		11151	0.03441
SILENT		115531	0.35655
		208492	0.64344
						Type (alphabetical order)		Count	Percent
Type (alphabetical order)		Count	Percent			DOWNSTREAM		189487	0.03861
DOWNSTREAM		1798706	0.02676			EXON		17174	0.0035
EXON		321662	0.00479			INTERGENIC		4282157	0.87252
INTERGENIC		61608828	0.91663			INTRON		239929	0.04889
INTRON		1711050	0.02546			SPLICE_SITE_ACCEPTOR		290	6e-05
SPLICE_SITE_ACCEPTOR		1688	3e-05			SPLICE_SITE_DONOR		301	6e-05
SPLICE_SITE_DONOR		1026	2e-05			SPLICE_SITE_REGION		2290	0.00047
SPLICE_SITE_REGION		17064	0.00025			UPSTREAM		176175	0.0359
UPSTREAM		1751926	0.02607			UTR_5_PRIME		3	0
UTR_5_PRIME		28	0
		19778	0.0305
			0.05283
Transitions	777174515
Transversions	419695638
Ts/Tv ratio	1.8518
