# Supplementary material for: Deprivation of Sexual Reproduction during Garlic Domestication and Crop Evolution
Source: Int J Mol Sci. 2023 Nov 26;24(23):16777. doi: 10.3390/ijms242316777 (PMC10706073; doi:10.3390/ijms242316777)
Supplement: Supplementary file 1 [file ijms-24-16777-s001.zip › Table S3 Comparisons of GO pathways between cluster A and D, E, F.xlsx]

## Sheet: AvsD > 0.5
#Term	Database	ID	Input number	Background number	P-Value	Corrected P-Value	Input	Hyperlink
Metabolic pathways	KEGG PATHWAY	ath01100	93	2246	2.35601e-11	1.23926e-08	Asa2G01481|Asa2G01480|Asa7G00321|Asa3G04661|Asa2G01086|Asa2G00420|Asa3G03270|Asa2G01244|Asa7G02987|Asa8G06160|Asa5G05878|Asa6G06491|Asa7G00875|Asa2G04087|Asa8G04578|Asa5G02119|Asa2G00633|Asa2G00632|Asa7G04338|Asa2G02558|Asa2G04783|Asa2G01434|Asa8G02589|Asa8G03857|Asa2G01433|Asa2G04047|Asa4G01790|Asa6G03906|Asa8G00893|Asa8G01366|Asa8G01367|Asa8G04563|Asa8G04562|Asa8G04569|Asa2G01426|Asa1G00613|Asa…	http://www.genome.jp/kegg-bin/show_pathway?ath01100/ath:AT5G17230%09red/ath:AT1G44446%09red/ath:AT1G15120%09red/ath:AT5G62790%09red/ath:AT4G28320%09red/ath:AT4G01850%09red/ath:AT2G02050%09red/ath:ArthCp049%09red/ath:AT4G33420%09red/ath:AT3G03250%09red/ath:AT4G24620%09red/ath:AT3G20330%09red/ath:AT2G01140%09red/ath:AT5G36880%09red/ath:AT4G11600%09red/ath:AT3G09640%09red/ath:AT2G24200%09red/ath:AT4…
Glycolysis / Gluconeogenesis	KEGG PATHWAY	ath00010	15	116	3.89444e-08	8.1939e-06	Asa2G01481|Asa2G01480|Asa6G06433|Asa4G05949|Asa3G03561|Asa2G00953|Asa4G05950|Asa6G06432|Asa2G00633|Asa2G00632|Asa2G04047|Asa4G01790|Asa2G01753|Asa5G04696|Asa5G04816	http://www.genome.jp/kegg-bin/show_pathway?ath00010/ath:AT4G36250%09red/ath:AT3G17240%09red/ath:AT2G21170%09red/ath:AT5G36880%09red/ath:AT4G24620%09red/ath:AT2G01140%09red/ath:AT1G79550%09red/ath:AT1G22430%09red/ath:AT4G29130%09red/ath:AT2G22480%09red/ath:AT1G48030%09red
Carbon metabolism	KEGG PATHWAY	ath01200	19	273	4.76131e-06	0.000455355	Asa2G01481|Asa2G01480|Asa6G06433|Asa4G05949|Asa3G03561|Asa3G03560|Asa4G05950|Asa4G05104|Asa5G02119|Asa8G04569|Asa2G00633|Asa2G00632|Asa2G04047|Asa6G06432|Asa4G01790|Asa2G01753|Asa5G04696|Asa5G04816|Asa5G00190	http://www.genome.jp/kegg-bin/show_pathway?ath01200/ath:AT4G35260%09red/ath:AT1G36370%09red/ath:AT2G18450%09red/ath:AT3G17240%09red/ath:AT2G21170%09red/ath:AT5G25880%09red/ath:AT4G24620%09red/ath:AT2G01140%09red/ath:AT5G36880%09red/ath:AT1G55920%09red/ath:AT1G22430%09red/ath:AT4G29130%09red/ath:AT2G22480%09red/ath:AT1G48030%09red/ath:AT1G79550%09red
Ascorbate and aldarate metabolism	KEGG PATHWAY	ath00053	8	53	2.18473e-05	0.00143646	Asa4G00693|Asa4G00692|Asa2G00953|Asa4G05072|Asa2G01086|Asa2G00420|Asa2G01244|Asa4G01665	http://www.genome.jp/kegg-bin/show_pathway?ath00053/ath:AT5G15490%09red/ath:AT3G29360%09red/ath:AT4G36250%09red/ath:AT3G01640%09red/ath:AT3G09640%09red/ath:AT1G14520%09red/ath:AT5G14470%09red
Inositol phosphate metabolism	KEGG PATHWAY	ath00562	9	78	4.67673e-05	0.00245996	Asa4G05519|Asa8G01367|Asa4G05518|Asa8G04578|Asa8G01366|Asa3G03401|Asa2G04783|Asa2G04047|Asa4G01665	http://www.genome.jp/kegg-bin/show_pathway?ath00562/ath:AT1G60890%09red/ath:AT2G21170%09red/ath:AT2G22240%09red/ath:AT3G09920%09red/ath:AT1G10900%09red/ath:AT1G14520%09red/ath:AT1G34260%09red/ath:AT3G19420%09red
Fructose and mannose metabolism	KEGG PATHWAY	ath00051	8	64	7.3764e-05	0.00369522	Asa4G05949|Asa3G03561|Asa4G05950|Asa2G00633|Asa2G00632|Asa2G04047|Asa7G00875|Asa5G04816	http://www.genome.jp/kegg-bin/show_pathway?ath00051/ath:AT2G01140%09red/ath:AT4G29130%09red/ath:AT2G22480%09red/ath:AT4G28320%09red/ath:AT2G21170%09red
Amino sugar and nucleotide sugar metabolism	KEGG PATHWAY	ath00520	11	131	0.000102276	0.00467803	Asa4G00693|Asa4G00692|Asa3G03561|Asa8G03039|Asa8G03729|Asa2G01753|Asa4G05072|Asa2G00420|Asa2G01244|Asa2G01434|Asa2G01433	http://www.genome.jp/kegg-bin/show_pathway?ath00520/ath:AT3G01640%09red/ath:AT3G53520%09red/ath:AT5G14470%09red/ath:AT3G29360%09red/ath:AT5G15490%09red/ath:AT3G03250%09red/ath:AT4G24620%09red/ath:AT5G47780%09red/ath:AT4G29130%09red
Galactose metabolism	KEGG PATHWAY	ath00052	7	57	0.000229413	0.00832214	Asa4G05949|Asa5G04816|Asa2G03901|Asa4G05950|Asa8G03729|Asa3G03561|Asa1G00613	http://www.genome.jp/kegg-bin/show_pathway?ath00052/ath:AT5G08380%09red/ath:AT4G29130%09red/ath:AT2G22480%09red/ath:AT3G03250%09red/ath:AT3G57520%09red
RNA degradation	KEGG PATHWAY	ath03018	9	113	0.00061404	0.0136255	Asa4G05949|Asa5G04816|Asa8G03038|Asa4G05950|Asa4G00182|Asa2G03636|Asa3G03863|Asa8G03508|Asa4G05084	http://www.genome.jp/kegg-bin/show_pathway?ath03018/ath:AT5G14580%09red/ath:AT3G13290%09red/ath:AT3G13300%09red/ath:AT3G20800%09red/ath:AT5G25080%09red/ath:AT2G22480%09red/ath:AT4G14990%09red
Biosynthesis of secondary metabolites	KEGG PATHWAY	ath01110	38	1107	0.000926134	0.0177144	Asa2G01481|Asa2G01480|Asa8G04563|Asa8G04562|Asa2G01753|Asa8G03867|Asa1G02988|Asa4G05949|Asa3G03561|Asa5G05878|Asa3G01981|Asa3G01980|Asa7G04416|Asa7G04417|Asa2G00953|Asa8G04569|Asa5G04696|Asa2G00329|Asa5G02119|Asa6G06433|Asa2G00633|Asa2G00632|Asa6G06432|Asa8G04330|Asa2G04047|Asa8G00425|Asa3G03268|Asa5G04816|Asa8G02890|Asa1G02991|Asa1G02990|Asa3G03412|Asa6G07037|Asa4G01790|Asa4G05950|Asa5G00190|Asa…	http://www.genome.jp/kegg-bin/show_pathway?ath01110/ath:AT5G17230%09red/ath:AT1G44446%09red/ath:AT4G36250%09red/ath:AT4G33420%09red/ath:AT4G24620%09red/ath:AT2G01140%09red/ath:AT1G79550%09red/ath:AT4G29130%09red/ath:AT2G22480%09red/ath:AT1G55920%09red/ath:AT5G62790%09red/ath:AT2G21170%09red/ath:AT5G42180%09red/ath:AT4G01850%09red/ath:AT1G22400%09red/ath:AT1G36370%09red/ath:AT1G02850%09red/ath:AT1…
Phosphatidylinositol signaling system	KEGG PATHWAY	ath04070	7	76	0.0011202	0.0199737	Asa4G05519|Asa8G01367|Asa4G05518|Asa8G04578|Asa8G01366|Asa3G03401|Asa8G00893	http://www.genome.jp/kegg-bin/show_pathway?ath04070/ath:AT1G60890%09red/ath:AT3G09920%09red/ath:AT1G10900%09red/ath:AT2G20900%09red/ath:AT1G34260%09red/ath:AT3G19420%09red
Pentose phosphate pathway	KEGG PATHWAY	ath00030	6	58	0.00145588	0.024703	Asa4G05949|Asa5G04816|Asa4G05950|Asa2G00633|Asa2G00632|Asa2G01753	http://www.genome.jp/kegg-bin/show_pathway?ath00030/ath:AT4G24620%09red/ath:AT2G01140%09red/ath:AT2G22480%09red
Carbon fixation in photosynthetic organisms	KEGG PATHWAY	ath00710	6	69	0.00327437	0.044162	Asa6G06433|Asa6G06432|Asa3G03560|Asa2G00633|Asa2G00632|Asa2G04047	http://www.genome.jp/kegg-bin/show_pathway?ath00710/ath:AT2G01140%09red/ath:AT1G79550%09red/ath:AT5G25880%09red/ath:AT2G21170%09red
Pentose and glucuronate interconversions	KEGG PATHWAY	ath00040	7	96	0.00384946	0.0500846	Asa4G00693|Asa4G00692|Asa8G03729|Asa4G05072|Asa2G00420|Asa2G04163|Asa2G01244	http://www.genome.jp/kegg-bin/show_pathway?ath00040/ath:AT5G15490%09red/ath:AT5G14470%09red/ath:AT3G29360%09red/ath:AT3G03250%09red/ath:AT3G01640%09red/ath:AT3G57510%09red
Ribosome biogenesis in eukaryotes	KEGG PATHWAY	ath03008	7	101	0.00499207	0.0564694	Asa2G01478|Asa1G01691|Asa4G05946|Asa4G05947|Asa2G01477|Asa4G01243|Asa8G04506	http://www.genome.jp/kegg-bin/show_pathway?ath03008/ath:AT2G24990%09red/ath:AT1G10490%09red/ath:AT5G25800%09red/ath:AT5G16750%09red
Biosynthesis of amino acids	KEGG PATHWAY	ath01230	12	251	0.00534926	0.059236	Asa1G02988|Asa4G05949|Asa5G04816|Asa4G05950|Asa4G05104|Asa5G02119|Asa6G06433|Asa8G04569|Asa2G00632|Asa2G04047|Asa6G06432|Asa2G00633	http://www.genome.jp/kegg-bin/show_pathway?ath01230/ath:AT2G22480%09red/ath:AT4G35260%09red/ath:AT2G21170%09red/ath:AT2G01140%09red/ath:AT1G55920%09red/ath:AT1G36370%09red/ath:AT4G01850%09red/ath:AT1G79550%09red
Oxidative phosphorylation	KEGG PATHWAY	ath00190	9	160	0.00569943	0.0614045	Asa4G05842|Asa3G00218|Asa4G01242|Asa4G01322|Asa7G04338|Asa5G04702|Asa5G04701|Asa2G01582|Asa5G00190	http://www.genome.jp/kegg-bin/show_pathway?ath00190/ath:ArthCp028%09red/ath:ArthCp029%09red/ath:AT1G15120%09red/ath:ArthMp100%09red/ath:AT2G18450%09red/ath:AT2G02050%09red/ath:ArthCp008%09red/ath:AT4G38510%09red
Pyruvate metabolism	KEGG PATHWAY	ath00620	6	86	0.00882868	0.0778128	Asa2G01481|Asa2G01480|Asa3G03560|Asa2G00953|Asa6G03536|Asa5G04696	http://www.genome.jp/kegg-bin/show_pathway?ath00620/ath:AT4G36250%09red/ath:AT3G17240%09red/ath:AT5G36880%09red/ath:AT5G25880%09red/ath:AT1G11840%09red/ath:AT1G48030%09red
Glycosphingolipid biosynthesis - globo and isoglobo series	KEGG PATHWAY	ath00603	2	9	0.0181793	0.108049	Asa1G02360|Asa1G00613	http://www.genome.jp/kegg-bin/show_pathway?ath00603/ath:AT5G08380%09red/ath:AT2G38150%09red
Glutathione metabolism	KEGG PATHWAY	ath00480	6	102	0.0183651	0.10854	Asa7G04347|Asa2G02558|Asa2G01086|Asa3G03270|Asa8G02589|Asa2G01426	http://www.genome.jp/kegg-bin/show_pathway?ath00480/ath:AT3G09640%09red/ath:AT5G02790%09red/ath:AT3G03190%09red/ath:AT2G24200%09red/ath:AT4G11600%09red
Sphingolipid metabolism	KEGG PATHWAY	ath00600	3	27	0.0196639	0.115567	Asa2G04088|Asa1G00613|Asa2G04087	http://www.genome.jp/kegg-bin/show_pathway?ath00600/ath:AT1G69640%09red/ath:AT5G08380%09red/ath:AT1G14290%09red
Cutin, suberine and wax biosynthesis	KEGG PATHWAY	ath00073	3	31	0.0273953	0.137894	Asa3G01981|Asa3G01980|Asa2G00339	http://www.genome.jp/kegg-bin/show_pathway?ath00073/ath:AT1G02205%09red/ath:AT1G70670%09red
Zeatin biosynthesis	KEGG PATHWAY	ath00908	3	32	0.0295458	0.140005	Asa1G02991|Asa1G02990|Asa8G02890	http://www.genome.jp/kegg-bin/show_pathway?ath00908/ath:AT1G22400%09red/ath:AT1G22370%09red/ath:AT1G68460%09red
mRNA surveillance pathway	KEGG PATHWAY	ath03015	6	115	0.0300331	0.140005	Asa3G03570|Asa4G05620|Asa4G05517|Asa8G04331|Asa8G00897|Asa8G00896	http://www.genome.jp/kegg-bin/show_pathway?ath03015/ath:AT2G39260%09red/ath:AT4G25550%09red/ath:AT1G17720%09red/ath:AT1G15200%09red/ath:AT5G01290%09red
Pyrimidine metabolism	KEGG PATHWAY	ath00240	4	57	0.0300835	0.140005	Asa8G02635|Asa4G05848|Asa5G04372|Asa7G02987	http://www.genome.jp/kegg-bin/show_pathway?ath00240/ath:AT3G20330%09red/ath:AT3G48540%09red/ath:AT5G59440%09red/ath:AT1G55810%09red
Ribosome	KEGG PATHWAY	ath03010	13	364	0.032435	0.149656	Asa8G04567|Asa8G04932|Asa2G01473|Asa8G02891|Asa7G06866|Asa4G05872|Asa2G00021|Asa5G05236|Asa2G01474|Asa7G00320|Asa8G05758|Asa4G05070|Asa5G04769	http://www.genome.jp/kegg-bin/show_pathway?ath03010/ath:AT5G40950%09red/ath:AT5G60670%09red/ath:AT3G18760%09red/ath:AT4G15000%09red/ath:AT2G19740%09red/ath:AT3G52580%09red/ath:AT2G20060%09red/ath:AT2G37270%09red/ath:AT5G56670%09red/ath:ArthCp060%09red/ath:ArthCp061%09red/ath:ArthCp062%09red/ath:ArthCp047%09red
Lysine degradation	KEGG PATHWAY	ath00310	3	34	0.0341059	0.153331	Asa2G01481|Asa2G01480|Asa2G00953	http://www.genome.jp/kegg-bin/show_pathway?ath00310/ath:AT3G17240%09red/ath:AT4G36250%09red/ath:AT1G48030%09red
Citrate cycle (TCA cycle)	KEGG PATHWAY	ath00020	4	63	0.04043	0.173387	Asa2G01481|Asa2G01480|Asa4G05104|Asa5G00190	http://www.genome.jp/kegg-bin/show_pathway?ath00020/ath:AT2G18450%09red/ath:AT3G17240%09red/ath:AT4G35260%09red/ath:AT1G48030%09red
Spliceosome	KEGG PATHWAY	ath03040	8	192	0.0408427	0.173941	Asa1G03723|Asa1G03722|Asa3G03403|Asa3G03413|Asa8G04582|Asa4G05044|Asa4G05916|Asa5G01973	http://www.genome.jp/kegg-bin/show_pathway?ath03040/ath:AT1G20580%09red/ath:AT1G60900%09red/ath:AT1G17640%09red/ath:AT1G23860%09red/ath:AT5G63120%09red/ath:AT1G09140%09red/ath:AT2G40650%09red
Nicotinate and nicotinamide metabolism	KEGG PATHWAY	ath00760	2	16	0.0462891	0.185863	Asa6G03906|Asa8G06160	http://www.genome.jp/kegg-bin/show_pathway?ath00760/ath:AT2G23420%09red
Starch and sucrose metabolism	KEGG PATHWAY	ath00500	7	165	0.0497683	0.196872	Asa3G03561|Asa8G03729|Asa8G04330|Asa8G00425|Asa2G01753|Asa7G00321|Asa8G04192	http://www.genome.jp/kegg-bin/show_pathway?ath00500/ath:AT1G06410%09red/ath:AT5G49720%09red/ath:AT3G03250%09red/ath:AT4G24620%09red/ath:AT5G44640%09red/ath:AT4G29130%09red/ath:AT1G02850%09red
Propanoate metabolism	KEGG PATHWAY	ath00640	3	43	0.0587785	0.220839	Asa2G01481|Asa2G01480|Asa5G04696	http://www.genome.jp/kegg-bin/show_pathway?ath00640/ath:AT3G17240%09red/ath:AT5G36880%09red/ath:AT1G48030%09red
Ubiquitin mediated proteolysis	KEGG PATHWAY	ath04120	6	143	0.0692043	0.250182	Asa7G03320|Asa5G04759|Asa7G03562|Asa4G05076|Asa8G03875|Asa7G01124	http://www.genome.jp/kegg-bin/show_pathway?ath04120/ath:AT4G22910%09red/ath:AT1G65040%09red/ath:AT3G13550%09red/ath:AT4G27880%09red/ath:AT5G20570%09red/ath:AT3G21850%09red
Photosynthesis	KEGG PATHWAY	ath00195	4	77	0.0714518	0.256544	Asa4G05842|Asa2G01582|Asa4G01322|Asa2G00992	http://www.genome.jp/kegg-bin/show_pathway?ath00195/ath:ArthCp028%09red/ath:ArthCp029%09red/ath:ArthCp008%09red/ath:ArthCp049%09red
Glyoxylate and dicarboxylate metabolism	KEGG PATHWAY	ath00630	4	78	0.0740279	0.263099	Asa2G01481|Asa2G01480|Asa8G04569|Asa5G04696	http://www.genome.jp/kegg-bin/show_pathway?ath00630/ath:AT3G17240%09red/ath:AT1G36370%09red/ath:AT5G36880%09red/ath:AT1G48030%09red
Photosynthesis - antenna proteins	KEGG PATHWAY	ath00196	2	22	0.0774683	0.269856	Asa8G02361|Asa8G02360	http://www.genome.jp/kegg-bin/show_pathway?ath00196/ath:AT1G76570%09red
Valine, leucine and isoleucine degradation	KEGG PATHWAY	ath00280	3	51	0.0860052	0.289065	Asa2G01481|Asa2G01480|Asa2G00953	http://www.genome.jp/kegg-bin/show_pathway?ath00280/ath:AT3G17240%09red/ath:AT4G36250%09red/ath:AT1G48030%09red
ABC transporters	KEGG PATHWAY	ath02010	2	26	0.100967	0.309206	Asa5G00162|Asa2G02370	http://www.genome.jp/kegg-bin/show_pathway?ath02010/ath:AT2G36910%09red
Lipoic acid metabolism	KEGG PATHWAY	ath00785	1	5	0.110221	0.309206	Asa8G03857	http://www.genome.jp/kegg-bin/show_pathway?ath00785/ath:AT1G47578%09red
Phenylpropanoid biosynthesis	KEGG PATHWAY	ath00940	6	166	0.116421	0.311621	Asa3G03412|Asa7G04416|Asa7G04417|Asa8G04330|Asa8G00425|Asa3G03268	http://www.genome.jp/kegg-bin/show_pathway?ath00940/ath:AT5G42180%09red/ath:AT5G44640%09red/ath:AT1G02850%09red/ath:AT4G33420%09red/ath:AT5G05340%09red
Glycerolipid metabolism	KEGG PATHWAY	ath00561	3	60	0.121763	0.311621	Asa1G00613|Asa8G00893|Asa2G00953	http://www.genome.jp/kegg-bin/show_pathway?ath00561/ath:AT5G08380%09red/ath:AT2G20900%09red/ath:AT4G36250%09red
Tryptophan metabolism	KEGG PATHWAY	ath00380	3	60	0.121763	0.311621	Asa2G01481|Asa2G01480|Asa2G00953	http://www.genome.jp/kegg-bin/show_pathway?ath00380/ath:AT3G17240%09red/ath:AT4G36250%09red/ath:AT1G48030%09red
Limonene and pinene degradation	KEGG PATHWAY	ath00903	1	6	0.127373	0.311621	Asa2G00953	http://www.genome.jp/kegg-bin/show_pathway?ath00903/ath:AT4G36250%09red
Protein processing in endoplasmic reticulum	KEGG PATHWAY	ath04141	7	211	0.130042	0.317412	Asa5G04932|Asa5G04759|Asa2G01118|Asa4G05076|Asa7G07001|Asa8G03875|Asa5G01822	http://www.genome.jp/kegg-bin/show_pathway?ath04141/ath:AT1G65040%09red/ath:AT1G79650%09red/ath:AT5G20570%09red/ath:AT4G24190%09red/ath:AT3G21850%09red/ath:AT1G71220%09red/ath:AT5G20970%09red
MAPK signaling pathway - plant	KEGG PATHWAY	ath04016	5	134	0.131678	0.318017	Asa5G04764|Asa5G04765|Asa2G02793|Asa7G07003|Asa7G01386	http://www.genome.jp/kegg-bin/show_pathway?ath04016/ath:AT1G63440%09red/ath:AT2G29380%09red/ath:AT5G03280%09red/ath:AT2G25490%09red
Endocytosis	KEGG PATHWAY	ath04144	5	144	0.161492	0.324478	Asa4G05519|Asa5G04813|Asa4G05518|Asa3G03401|Asa8G03817	http://www.genome.jp/kegg-bin/show_pathway?ath04144/ath:AT1G59610%09red/ath:AT1G60890%09red/ath:AT3G11130%09red/ath:AT3G09920%09red/ath:AT1G10900%09red
Cyanoamino acid metabolism	KEGG PATHWAY	ath00460	3	69	0.161931	0.324478	Asa8G04569|Asa8G04330|Asa8G00425	http://www.genome.jp/kegg-bin/show_pathway?ath00460/ath:AT5G44640%09red/ath:AT1G36370%09red/ath:AT1G02850%09red
Nucleotide excision repair	KEGG PATHWAY	ath03420	3	69	0.161931	0.324478	Asa8G03875|Asa1G00609|Asa5G04932	http://www.genome.jp/kegg-bin/show_pathway?ath03420/ath:AT5G20570%09red/ath:AT1G79650%09red/ath:AT2G33845%09red
Glycine, serine and threonine metabolism	KEGG PATHWAY	ath00260	3	70	0.166618	0.333236	Asa2G01481|Asa2G01480|Asa8G04569	http://www.genome.jp/kegg-bin/show_pathway?ath00260/ath:AT3G17240%09red/ath:AT1G36370%09red/ath:AT1G48030%09red
Aminoacyl-tRNA biosynthesis	KEGG PATHWAY	ath00970	4	115	0.19768	0.362299	Asa3G03973|Asa1G02352|Asa3G03974|Asa3G03975	http://www.genome.jp/kegg-bin/show_pathway?ath00970/ath:AT5G49030%09red/ath:AT5G27470%09red
Cysteine and methionine metabolism	KEGG PATHWAY	ath00270	4	121	0.221753	0.376923	Asa8G04563|Asa1G02988|Asa5G02119|Asa8G04562	http://www.genome.jp/kegg-bin/show_pathway?ath00270/ath:AT1G77330%09red/ath:AT4G01850%09red/ath:AT1G55920%09red
Phagosome	KEGG PATHWAY	ath04145	3	82	0.225522	0.379599	Asa2G01517|Asa8G04578|Asa3G00218	http://www.genome.jp/kegg-bin/show_pathway?ath04145/ath:AT1G34260%09red/ath:AT4G38510%09red/ath:AT4G35020%09red
Other types of O-glycan biosynthesis	KEGG PATHWAY	ath00514	1	13	0.238545	0.380803	Asa1G03625	http://www.genome.jp/kegg-bin/show_pathway?ath00514/ath:AT5G13500%09red
Fatty acid degradation	KEGG PATHWAY	ath00071	2	47	0.243575	0.387657	Asa4G01790|Asa2G00953	http://www.genome.jp/kegg-bin/show_pathway?ath00071/ath:AT1G22430%09red/ath:AT4G36250%09red
Peroxisome	KEGG PATHWAY	ath04146	3	87	0.251151	0.393493	Asa3G03670|Asa8G03731|Asa8G03730	http://www.genome.jp/kegg-bin/show_pathway?ath04146/ath:AT2G39970%09red/ath:AT1G08830%09red
Biotin metabolism	KEGG PATHWAY	ath00780	1	16	0.28175	0.410527	Asa8G03433	http://www.genome.jp/kegg-bin/show_pathway?ath00780/ath:AT1G24360%09red
Arginine and proline metabolism	KEGG PATHWAY	ath00330	2	54	0.293693	0.419099	Asa4G00962|Asa2G00953	http://www.genome.jp/kegg-bin/show_pathway?ath00330/ath:AT5G61160%09red/ath:AT4G36250%09red
Arachidonic acid metabolism	KEGG PATHWAY	ath00590	1	17	0.2956	0.419099	Asa7G04347	http://www.genome.jp/kegg-bin/show_pathway?ath00590/ath:AT4G11600%09red
Histidine metabolism	KEGG PATHWAY	ath00340	1	18	0.309184	0.427414	Asa2G00953	http://www.genome.jp/kegg-bin/show_pathway?ath00340/ath:AT4G36250%09red
Purine metabolism	KEGG PATHWAY	ath00230	3	100	0.319261	0.431101	Asa6G06491|Asa1G03706|Asa1G03705	http://www.genome.jp/kegg-bin/show_pathway?ath00230/ath:AT4G02260%09red/ath:AT5G11160%09red
AGE-RAGE signaling pathway in diabetic complications	KEGG PATHWAY	ath04933	1	20	0.335572	0.439629	Asa2G01517	http://www.genome.jp/kegg-bin/show_pathway?ath04933/ath:AT4G35020%09red
One carbon pool by folate	KEGG PATHWAY	ath00670	1	20	0.335572	0.439629	Asa8G04569	http://www.genome.jp/kegg-bin/show_pathway?ath00670/ath:AT1G36370%09red
Terpenoid backbone biosynthesis	KEGG PATHWAY	ath00900	2	60	0.3363	0.440035	Asa8G03867|Asa4G01258	http://www.genome.jp/kegg-bin/show_pathway?ath00900/ath:AT5G62790%09red/ath:AT5G40280%09red
Thiamine metabolism	KEGG PATHWAY	ath00730	1	21	0.348387	0.449697	Asa1G04658	http://www.genome.jp/kegg-bin/show_pathway?ath00730/ath:AT1G02880%09red
Fatty acid metabolism	KEGG PATHWAY	ath01212	2	69	0.398605	0.485338	Asa4G05079|Asa8G03433	http://www.genome.jp/kegg-bin/show_pathway?ath01212/ath:AT5G47330%09red/ath:AT1G24360%09red
Plant-pathogen interaction	KEGG PATHWAY	ath04626	4	170	0.432437	0.516958	Asa2G01118|Asa1G03736|Asa2G04199|Asa2G01749	http://www.genome.jp/kegg-bin/show_pathway?ath04626/ath:AT4G38230%09red/ath:AT4G24190%09red/ath:AT2G17290%09red
RNA transport	KEGG PATHWAY	ath03013	4	171	0.436719	0.521486	Asa8G00897|Asa8G00896|Asa2G03610|Asa4G05517	http://www.genome.jp/kegg-bin/show_pathway?ath03013/ath:AT2G39260%09red/ath:AT1G15200%09red/ath:AT1G75340%09red
Carotenoid biosynthesis	KEGG PATHWAY	ath00906	1	29	0.442404	0.52176	Asa5G05878	http://www.genome.jp/kegg-bin/show_pathway?ath00906/ath:AT5G17230%09red
Plant hormone signal transduction	KEGG PATHWAY	ath04075	6	273	0.450863	0.529953	Asa2G01479|Asa7G03311|Asa7G01386|Asa8G02694|Asa7G07003|Asa2G02793	http://www.genome.jp/kegg-bin/show_pathway?ath04075/ath:AT2G25490%09red/ath:AT2G46690%09red/ath:AT5G03280%09red/ath:AT2G24400%09red/ath:AT2G29380%09red/ath:AT4G27260%09red
Fatty acid elongation	KEGG PATHWAY	ath00062	1	35	0.503916	0.568798	Asa4G05079	http://www.genome.jp/kegg-bin/show_pathway?ath00062/ath:AT5G47330%09red
Circadian rhythm - plant	KEGG PATHWAY	ath04712	1	36	0.513488	0.575894	Asa7G06404	http://www.genome.jp/kegg-bin/show_pathway?ath04712/ath:AT1G65480%09red
Mismatch repair	KEGG PATHWAY	ath03430	1	39	0.541111	0.598579	Asa1G00609	http://www.genome.jp/kegg-bin/show_pathway?ath03430/ath:AT2G33845%09red
Autophagy - other	KEGG PATHWAY	ath04136	1	40	0.549966	0.607098	Asa8G04652	http://www.genome.jp/kegg-bin/show_pathway?ath04136/ath:AT3G49590%09red
Tyrosine metabolism	KEGG PATHWAY	ath00350	1	40	0.549966	0.607098	Asa4G01790	http://www.genome.jp/kegg-bin/show_pathway?ath00350/ath:AT1G22430%09red
Sulfur metabolism	KEGG PATHWAY	ath00920	1	42	0.567168	0.618943	Asa5G02119	http://www.genome.jp/kegg-bin/show_pathway?ath00920/ath:AT1G55920%09red
Fatty acid biosynthesis	KEGG PATHWAY	ath00061	1	43	0.575521	0.622889	Asa8G03433	http://www.genome.jp/kegg-bin/show_pathway?ath00061/ath:AT1G24360%09red
Nitrogen metabolism	KEGG PATHWAY	ath00910	1	43	0.575521	0.622889	Asa3G04661	http://www.genome.jp/kegg-bin/show_pathway?ath00910/ath:AT5G04180%09red
alpha-Linolenic acid metabolism	KEGG PATHWAY	ath00592	1	44	0.583713	0.629166	Asa2G00329	http://www.genome.jp/kegg-bin/show_pathway?ath00592/ath:AT1G19640%09red
beta-Alanine metabolism	KEGG PATHWAY	ath00410	1	50	0.629656	0.663061	Asa2G00953	http://www.genome.jp/kegg-bin/show_pathway?ath00410/ath:AT4G36250%09red
DNA replication	KEGG PATHWAY	ath03030	1	50	0.629656	0.663061	Asa1G00609	http://www.genome.jp/kegg-bin/show_pathway?ath03030/ath:AT2G33845%09red
Alanine, aspartate and glutamate metabolism	KEGG PATHWAY	ath00250	1	51	0.636805	0.669249	Asa8G02635	http://www.genome.jp/kegg-bin/show_pathway?ath00250/ath:AT3G20330%09red
Porphyrin and chlorophyll metabolism	KEGG PATHWAY	ath00860	1	53	0.650692	0.678422	Asa6G07037	http://www.genome.jp/kegg-bin/show_pathway?ath00860/ath:AT1G44446%09red
Protein export	KEGG PATHWAY	ath03060	1	54	0.657435	0.683421	Asa8G04583	http://www.genome.jp/kegg-bin/show_pathway?ath03060/ath:AT3G49100%09red
Proteasome	KEGG PATHWAY	ath03050	1	60	0.695252	0.718473	Asa8G06159	http://www.genome.jp/kegg-bin/show_pathway?ath03050/ath:AT5G23540%09red
Homologous recombination	KEGG PATHWAY	ath03440	1	67	0.734136	0.74909	Asa1G00609	http://www.genome.jp/kegg-bin/show_pathway?ath03440/ath:AT2G33845%09red
2-Oxocarboxylic acid metabolism	KEGG PATHWAY	ath01210	1	74	0.768065	0.779927	Asa4G05104	http://www.genome.jp/kegg-bin/show_pathway?ath01210/ath:AT4G35260%09red
Glycerophospholipid metabolism	KEGG PATHWAY	ath00564	1	97	0.851934	0.86011	Asa8G00893	http://www.genome.jp/kegg-bin/show_pathway?ath00564/ath:AT2G20900%09red
protein binding	Gene Ontology	GO:0005515	129	3199	8.18812e-15	8.6139e-12	Asa7G01808|Asa7G01809|Asa2G01243|Asa2G01241|Asa3G00295|Asa2G01246|Asa2G00422|Asa3G03669|Asa3G03506|Asa5G05878|Asa7G03750|Asa3G03508|Asa3G03667|Asa2G01431|Asa4G05601|Asa6G06080|Asa8G03731|Asa8G03730|Asa8G04579|Asa5G02119|Asa3G00162|Asa4G03473|Asa8G03858|Asa2G00726|Asa7G06405|Asa7G06404|Asa7G03749|Asa2G04677|Asa3G03570|Asa2G04200|Asa6G02049|Asa4G05032|Asa4G05033|Asa8G03507|Asa8G00892|Asa4G01258|Asa…	http://amigo.geneontology.org/amigo/term/GO:0005515
cytoplasm	Gene Ontology	GO:0005737	139	4014	3.75486e-11	1.31671e-08	Asa2G01517|Asa2G01121|Asa3G03583|Asa8G02694|Asa7G00321|Asa3G04661|Asa2G01086|Asa2G00420|Asa3G03270|Asa2G01244|Asa8G04176|Asa7G00293|Asa8G06160|Asa7G03750|Asa7G03751|Asa3G03665|Asa4G05600|Asa6G06491|Asa6G06081|Asa5G01822|Asa5G01823|Asa5G05236|Asa5G02119|Asa4G03473|Asa2G02558|Asa2G01434|Asa8G02589|Asa7G06404|Asa2G01433|Asa1G01691|Asa1G01690|Asa3G03570|Asa4G05872|Asa3G00551|Asa2G03739|Asa4G01790|Asa…	http://amigo.geneontology.org/amigo/term/GO:0005737
cytosol	Gene Ontology	GO:0005829	110	3025	4.90006e-10	1.28871e-07	Asa2G01481|Asa7G00321|Asa2G01085|Asa2G01086|Asa2G00420|Asa3G03270|Asa2G01244|Asa2G01248|Asa7G06403|Asa8G06160|Asa2G01430|Asa6G06491|Asa8G03731|Asa2G01433|Asa5G05236|Asa5G02119|Asa2G00633|Asa2G00632|Asa7G04338|Asa2G01434|Asa8G02589|Asa7G06402|Asa2G02556|Asa2G02557|Asa2G02555|Asa1G01692|Asa2G03737|Asa3G03570|Asa4G05872|Asa2G04047|Asa4G01790|Asa2G00334|Asa2G00335|Asa2G00336|Asa8G03507|Asa5G03364|Asa…	http://amigo.geneontology.org/amigo/term/GO:0005829
glycolytic process	Gene Ontology	GO:0006096	10	53	3.36516e-07	5.71516e-05	Asa6G06433|Asa4G05949|Asa3G03561|Asa4G05950|Asa2G00633|Asa2G00632|Asa2G04047|Asa6G06432|Asa2G01753|Asa5G04816	http://amigo.geneontology.org/amigo/term/GO:0006096
protein heterodimerization activity	Gene Ontology	GO:0046982	14	121	3.80286e-07	5.71516e-05	Asa7G00209|Asa3G01982|Asa2G04460|Asa3G03506|Asa3G03508|Asa2G03740|Asa2G03741|Asa4G02840|Asa8G02706|Asa4G05601|Asa7G00208|Asa7G04346|Asa3G01906|Asa2G03738	http://amigo.geneontology.org/amigo/term/GO:0046982
HAUS complex	Gene Ontology	GO:0070652	5	7	1.85423e-06	0.000243831	Asa2G02109|Asa2G01119|Asa1G01188|Asa3G03165|Asa2G02616	http://amigo.geneontology.org/amigo/term/GO:0070652
zinc ion binding	Gene Ontology	GO:0008270	29	545	3.0491e-06	0.000356406	Asa7G02900|Asa2G01480|Asa3G00294|Asa5G04372|Asa7G00293|Asa6G02243|Asa3G00615|Asa3G04661|Asa3G03561|Asa2G02371|Asa7G04414|Asa7G04415|Asa4G05104|Asa3G01982|Asa3G03420|Asa2G01481|Asa3G03280|Asa4G05847|Asa2G01602|Asa3G00162|Asa8G03875|Asa3G03269|Asa3G03419|Asa4G05916|Asa2G04200|Asa4G01257|Asa4G01790|Asa1G02361|Asa4G01258	http://amigo.geneontology.org/amigo/term/GO:0008270
response to auxin	Gene Ontology	GO:0009733	18	242	3.56947e-06	0.000375508	Asa4G05843|Asa2G01479|Asa3G00295|Asa2G02370|Asa4G05845|Asa2G00467|Asa2G07064|Asa3G00399|Asa8G02694|Asa2G04783|Asa8G04653|Asa7G00876|Asa4G05846|Asa5G00162|Asa8G03875|Asa6G02693|Asa4G05844|Asa7G00879	http://amigo.geneontology.org/amigo/term/GO:0009733
plasma membrane	Gene Ontology	GO:0005886	93	2973	8.14012e-06	0.000713617	Asa3G03582|Asa7G06405|Asa4G00958|Asa6G06080|Asa8G04575|Asa8G04577|Asa5G05236|Asa8G02587|Asa2G01434|Asa7G06403|Asa2G01430|Asa2G01431|Asa2G01433|Asa4G00945|Asa4G05870|Asa4G05032|Asa4G05033|Asa4G05875|Asa8G03509|Asa2G01000|Asa5G03363|Asa1G02968|Asa2G01109|Asa2G01426|Asa1G00610|Asa1G00611|Asa4G04096|Asa1G03527|Asa4G01514|Asa2G04199|Asa2G00327|Asa5G04949|Asa4G01513|Asa5G00182|Asa2G01749|Asa8G02710|Asa…	http://amigo.geneontology.org/amigo/term/GO:0005886
gluconeogenesis	Gene Ontology	GO:0006094	6	22	1.3145e-05	0.00106373	Asa6G06433|Asa6G06432|Asa2G00633|Asa2G00632|Asa2G04047|Asa2G01753	http://amigo.geneontology.org/amigo/term/GO:0006094
dephosphorylation of RNA polymerase II C-terminal domain	Gene Ontology	GO:0070940	5	13	1.82233e-05	0.00136935	Asa1G03530|Asa1G02363|Asa1G02366|Asa1G02364|Asa1G02365	http://amigo.geneontology.org/amigo/term/GO:0070940
recognition of pollen	Gene Ontology	GO:0048544	7	37	1.97311e-05	0.00138381	Asa5G00180|Asa5G00182|Asa5G00177|Asa5G00189|Asa2G04484|Asa5G00179|Asa5G00178	http://amigo.geneontology.org/amigo/term/GO:0048544
tRNA binding	Gene Ontology	GO:0000049	6	26	2.96138e-05	0.00183257	Asa3G03973|Asa4G05946|Asa4G05947|Asa3G03974|Asa3G03975|Asa1G02352	http://amigo.geneontology.org/amigo/term/GO:0000049
chloroplast envelope	Gene Ontology	GO:0009941	25	496	3.39103e-05	0.00198187	Asa6G02185|Asa8G04567|Asa8G04560|Asa2G01753|Asa2G00297|Asa2G03609|Asa1G04657|Asa2G02370|Asa6G03536|Asa1G04656|Asa1G04046|Asa5G04695|Asa8G06138|Asa5G00162|Asa2G04047|Asa4G04965|Asa4G04964|Asa2G03737|Asa8G04653|Asa3G00218|Asa8G06137|Asa4G01257|Asa2G02501|Asa4G05268|Asa8G02761	http://amigo.geneontology.org/amigo/term/GO:0009941
RNA polymerase II CTD heptapeptide repeat phosphatase activity	Gene Ontology	GO:0008420	5	16	4.12562e-05	0.00228429	Asa1G03530|Asa1G02363|Asa1G02366|Asa1G02364|Asa1G02365	http://amigo.geneontology.org/amigo/term/GO:0008420
Golgi apparatus	Gene Ontology	GO:0005794	41	1088	9.35573e-05	0.00447374	Asa2G01481|Asa2G01480|Asa8G04561|Asa2G02504|Asa2G02219|Asa3G00997|Asa6G06432|Asa1G03527|Asa2G02370|Asa8G04653|Asa7G00877|Asa8G04950|Asa2G01118|Asa7G00833|Asa2G01433|Asa3G00626|Asa6G06433|Asa8G04330|Asa8G03817|Asa2G03611|Asa4G06309|Asa2G00324|Asa2G01434|Asa4G04966|Asa2G01430|Asa3G03268|Asa3G03269|Asa2G04460|Asa2G04087|Asa3G00218|Asa8G03039|Asa2G04088|Asa4G05073|Asa4G05074|Asa4G05075|Asa5G00162|Asa…	http://amigo.geneontology.org/amigo/term/GO:0005794
DNA endoreduplication	Gene Ontology	GO:0042023	5	21	0.00012315	0.00539808	Asa8G02690|Asa8G03858|Asa5G04767|Asa8G02693|Asa7G03320	http://amigo.geneontology.org/amigo/term/GO:0042023
negative regulation of transcription, DNA-templated	Gene Ontology	GO:0045892	12	162	0.000152443	0.00637583	Asa7G02746|Asa8G04579|Asa7G01405|Asa6G06079|Asa2G04028|Asa2G07064|Asa6G02049|Asa6G06080|Asa1G02363|Asa1G02366|Asa1G02364|Asa1G02365	http://amigo.geneontology.org/amigo/term/GO:0045892
small ribosomal subunit rRNA binding	Gene Ontology	GO:0070181	4	11	0.000157578	0.00637583	Asa3G00166|Asa3G00167|Asa4G05070|Asa8G05758	http://amigo.geneontology.org/amigo/term/GO:0070181
regulation of stomatal movement	Gene Ontology	GO:0010119	7	56	0.000207735	0.0078568	Asa6G06052|Asa6G06051|Asa2G04199|Asa6G04195|Asa4G06309|Asa7G07003|Asa7G06404	http://amigo.geneontology.org/amigo/term/GO:0010119
copper ion binding	Gene Ontology	GO:0005507	12	168	0.000209116	0.0078568	Asa2G01481|Asa2G01480|Asa1G02988|Asa7G06402|Asa2G01537|Asa5G04764|Asa5G04765|Asa8G03731|Asa8G03730|Asa2G02556|Asa8G02761|Asa2G02555	http://amigo.geneontology.org/amigo/term/GO:0005507
leaf senescence	Gene Ontology	GO:0010150	9	99	0.000249598	0.00875256	Asa1G01689|Asa4G05845|Asa4G05844|Asa6G02049|Asa4G04699|Asa7G07003|Asa1G03706|Asa1G03705|Asa4G05846	http://amigo.geneontology.org/amigo/term/GO:0010150
spindle	Gene Ontology	GO:0005819	6	42	0.000308887	0.0102335	Asa2G01517|Asa2G02616|Asa2G01119|Asa3G03165|Asa2G02109|Asa1G01188	http://amigo.geneontology.org/amigo/term/GO:0005819
transferase activity, transferring glycosyl groups	Gene Ontology	GO:0016757	20	412	0.000319982	0.0102335	Asa2G02219|Asa3G00997|Asa3G00996|Asa3G00626|Asa3G00625|Asa1G02991|Asa1G02990|Asa7G07001|Asa7G00321|Asa8G04950|Asa8G03039|Asa2G00324|Asa4G04966|Asa2G01299|Asa2G01298|Asa8G04948|Asa1G02360|Asa3G00400|Asa7G00833|Asa5G00163	http://amigo.geneontology.org/amigo/term/GO:0016757
chloroplast	Gene Ontology	GO:0009507	117	4354	0.000327224	0.0102335	Asa3G03583|Asa2G01085|Asa2G01086|Asa2G03609|Asa8G04176|Asa3G03669|Asa1G01689|Asa5G05878|Asa4G05045|Asa1G02352|Asa4G03474|Asa3G00165|Asa5G05236|Asa5G02119|Asa2G00633|Asa2G00632|Asa7G04339|Asa4G04966|Asa4G04965|Asa7G06402|Asa2G01431|Asa2G07386|Asa7G03749|Asa2G03737|Asa4G01257|Asa8G03507|Asa2G00339|Asa6G02185|Asa8G04560|Asa2G01535|Asa2G01109|Asa2G00297|Asa2G00296|Asa1G03757|Asa1G00610|Asa1G00611|Asa…	http://amigo.geneontology.org/amigo/term/GO:0009507
response to copper ion	Gene Ontology	GO:0046688	4	14	0.000337378	0.0102335	Asa5G04764|Asa5G04765|Asa8G03731|Asa8G03730	http://amigo.geneontology.org/amigo/term/GO:0046688
protein ubiquitination	Gene Ontology	GO:0016567	22	479	0.000340467	0.0102335	Asa3G01982|Asa7G01808|Asa7G01809|Asa8G02706|Asa8G03875|Asa2G03609|Asa7G03320|Asa2G02372|Asa3G03506|Asa7G01386|Asa3G03508|Asa2G00325|Asa4G01249|Asa2G00340|Asa8G00429|Asa8G00427|Asa5G04759|Asa8G02587|Asa8G02991|Asa4G05076|Asa2G00337|Asa2G00338	http://amigo.geneontology.org/amigo/term/GO:0016567
chloroplast stroma	Gene Ontology	GO:0009570	24	549	0.000370604	0.0105564	Asa8G04567|Asa2G01753|Asa2G00297|Asa3G03270|Asa2G00019|Asa6G06433|Asa6G06432|Asa2G04047|Asa1G04046|Asa1G02352|Asa5G04695|Asa5G04696|Asa8G06138|Asa2G00633|Asa2G00632|Asa8G02589|Asa7G06402|Asa5G04754|Asa2G03737|Asa8G06137|Asa4G01257|Asa8G02635|Asa8G03867|Asa8G02761	http://amigo.geneontology.org/amigo/term/GO:0009570
UDP-glucose 6-dehydrogenase activity	Gene Ontology	GO:0003979	3	5	0.00037128	0.0105564	Asa4G05072|Asa2G00420|Asa2G01244	http://amigo.geneontology.org/amigo/term/GO:0003979
spindle assembly	Gene Ontology	GO:0051225	5	28	0.000397555	0.011006	Asa2G02109|Asa2G01119|Asa1G01188|Asa3G03165|Asa2G02616	http://amigo.geneontology.org/amigo/term/GO:0051225
response to fructose	Gene Ontology	GO:0009750	4	15	0.000420855	0.0113523	Asa3G03561|Asa4G05846|Asa4G05845|Asa4G05844	http://amigo.geneontology.org/amigo/term/GO:0009750
nucleus	Gene Ontology	GO:0005634	223	9362	0.000538959	0.0131248	Asa7G02900|Asa2G01480|Asa3G03583|Asa2G00994|Asa8G02694|Asa8G02693|Asa7G01809|Asa2G01517|Asa8G02690|Asa2G01243|Asa2G01242|Asa2G01241|Asa3G00295|Asa2G00420|Asa2G01246|Asa2G00422|Asa2G01244|Asa2G01401|Asa3G01185|Asa4G04637|Asa3G03506|Asa5G05877|Asa3G01426|Asa7G03750|Asa3G03508|Asa3G03667|Asa7G06404|Asa4G05601|Asa4G05600|Asa1G02591|Asa1G02592|Asa6G06081|Asa8G03731|Asa8G03730|Asa7G00878|Asa7G00879|Asa…	http://amigo.geneontology.org/amigo/term/GO:0005634
cell wall pectin metabolic process	Gene Ontology	GO:0052546	3	6	0.000548944	0.0131248	Asa4G05072|Asa2G00420|Asa2G01244	http://amigo.geneontology.org/amigo/term/GO:0052546
floral organ senescence	Gene Ontology	GO:0080187	3	6	0.000548944	0.0131248	Asa4G05846|Asa4G05845|Asa4G05844	http://amigo.geneontology.org/amigo/term/GO:0080187
membrane coat	Gene Ontology	GO:0030117	3	6	0.000548944	0.0131248	Asa2G00334|Asa2G00335|Asa2G00336	http://amigo.geneontology.org/amigo/term/GO:0030117
gene silencing by miRNA	Gene Ontology	GO:0035195	3	6	0.000548944	0.0131248	Asa6G02693|Asa8G03730|Asa8G03731	http://amigo.geneontology.org/amigo/term/GO:0035195
apoplast	Gene Ontology	GO:0048046	15	275	0.000566915	0.0132532	Asa4G05843|Asa2G01480|Asa6G06433|Asa6G06432|Asa4G01257|Asa2G02556|Asa8G04865|Asa7G00877|Asa3G05095|Asa2G04047|Asa1G00613|Asa5G04760|Asa5G04761|Asa3G03268|Asa2G02555	http://amigo.geneontology.org/amigo/term/GO:0048046
response to oxidative stress	Gene Ontology	GO:0006979	15	276	0.000587367	0.0134328	Asa6G02242|Asa4G00958|Asa7G04417|Asa2G00633|Asa2G00632|Asa2G02558|Asa2G01086|Asa7G04347|Asa5G04695|Asa8G03731|Asa8G03730|Asa7G03169|Asa7G04416|Asa3G03268|Asa7G07003	http://amigo.geneontology.org/amigo/term/GO:0006979
protein serine/threonine kinase activity	Gene Ontology	GO:0004674	17	339	0.000621697	0.0136255	Asa8G05627|Asa2G04199|Asa1G01691|Asa5G00180|Asa5G00182|Asa2G00019|Asa2G03848|Asa5G00177|Asa4G05875|Asa2G04484|Asa6G05868|Asa6G05892|Asa4G01243|Asa5G00189|Asa8G03509|Asa5G00179|Asa5G00178	http://amigo.geneontology.org/amigo/term/GO:0004674
response to salt stress	Gene Ontology	GO:0009651	17	340	0.000641407	0.0137706	Asa4G05843|Asa8G04653|Asa8G04579|Asa1G03530|Asa7G01405|Asa8G04330|Asa6G06079|Asa7G00877|Asa2G01118|Asa7G07003|Asa6G06080|Asa1G02363|Asa8G03731|Asa8G03730|Asa1G02366|Asa1G02364|Asa1G02365	http://amigo.geneontology.org/amigo/term/GO:0009651
6-phosphofructokinase activity	Gene Ontology	GO:0003872	3	7	0.000772987	0.0156651	Asa4G05950|Asa4G05949|Asa5G04816	http://amigo.geneontology.org/amigo/term/GO:0003872
Cul4A-RING E3 ubiquitin ligase complex	Gene Ontology	GO:0031464	3	7	0.000772987	0.0156651	Asa2G00338|Asa2G00340|Asa2G00337	http://amigo.geneontology.org/amigo/term/GO:0031464
lysosome	Gene Ontology	GO:0005764	5	33	0.000776751	0.0156651	Asa4G05843|Asa3G03668|Asa4G05846|Asa4G05845|Asa4G05844	http://amigo.geneontology.org/amigo/term/GO:0005764
manganese ion binding	Gene Ontology	GO:0030145	6	51	0.000789213	0.0156651	Asa2G02370|Asa5G00227|Asa8G03867|Asa3G03270|Asa5G00162|Asa8G02589	http://amigo.geneontology.org/amigo/term/GO:0030145
abscisic acid-activated signaling pathway	Gene Ontology	GO:0009738	8	95	0.000871104	0.0169704	Asa3G03582|Asa2G04199|Asa4G02840|Asa2G01085|Asa1G02363|Asa1G02366|Asa1G02364|Asa1G02365	http://amigo.geneontology.org/amigo/term/GO:0009738
response to wounding	Gene Ontology	GO:0009611	12	202	0.000984756	0.0184993	Asa2G00329|Asa4G02553|Asa2G01535|Asa4G05032|Asa4G05033|Asa4G05601|Asa1G03705|Asa1G02363|Asa1G02366|Asa1G03706|Asa1G02364|Asa1G02365	http://amigo.geneontology.org/amigo/term/GO:0009611
secretory vesicle	Gene Ontology	GO:0099503	10	148	0.00103076	0.0190238	Asa5G04760|Asa2G00019|Asa4G05072|Asa6G03536|Asa2G01118|Asa2G00285|Asa1G00613|Asa2G02556|Asa5G04761|Asa2G02555	http://amigo.geneontology.org/amigo/term/GO:0099503
seed germination	Gene Ontology	GO:0009845	7	76	0.0011202	0.0199737	Asa6G02242|Asa3G03582|Asa4G00959|Asa4G05106|Asa7G00875|Asa4G06309|Asa3G01906	http://amigo.geneontology.org/amigo/term/GO:0009845
response to cadmium ion	Gene Ontology	GO:0046686	15	296	0.00114988	0.0201613	Asa2G01481|Asa2G01480|Asa3G03974|Asa3G03973|Asa5G04734|Asa2G00633|Asa2G00632|Asa6G03536|Asa2G01118|Asa7G04347|Asa3G03270|Asa8G03867|Asa8G02589|Asa3G03975|Asa2G01426	http://amigo.geneontology.org/amigo/term/GO:0046686
positive gravitropism	Gene Ontology	GO:0009958	5	37	0.00123574	0.0213114	Asa6G06080|Asa2G01517|Asa5G00162|Asa6G06079|Asa2G02370	http://amigo.geneontology.org/amigo/term/GO:0009958
ATP binding	Gene Ontology	GO:0005524	25	653	0.00171115	0.0285735	Asa2G01481|Asa2G01480|Asa2G01121|Asa8G04560|Asa3G03582|Asa5G05475|Asa6G05967|Asa5G00179|Asa7G02987|Asa8G05627|Asa6G06433|Asa6G06432|Asa1G03736|Asa2G00019|Asa4G05848|Asa8G04584|Asa2G01118|Asa8G03633|Asa4G00692|Asa5G00182|Asa2G01749|Asa5G00189|Asa3G00218|Asa2G04484|Asa4G05078	http://amigo.geneontology.org/amigo/term/GO:0005524
chromosome, centromeric region	Gene Ontology	GO:0000775	3	10	0.00176449	0.0290038	Asa2G03740|Asa2G03741|Asa2G03738	http://amigo.geneontology.org/amigo/term/GO:0000775
positive regulation of flower development	Gene Ontology	GO:0009911	5	41	0.00186948	0.0302568	Asa6G02049|Asa6G02241|Asa8G02587|Asa7G06404|Asa2G01753	http://amigo.geneontology.org/amigo/term/GO:0009911
cysteine-type endopeptidase activity	Gene Ontology	GO:0004197	6	63	0.00214724	0.032807	Asa4G05843|Asa3G03668|Asa2G01538|Asa4G05845|Asa4G05844|Asa4G05846	http://amigo.geneontology.org/amigo/term/GO:0004197
protein autophosphorylation	Gene Ontology	GO:0046777	10	165	0.00220828	0.032807	Asa8G05627|Asa1G03736|Asa2G01749|Asa6G02242|Asa2G00019|Asa2G04199|Asa6G05868|Asa6G05892|Asa8G03509|Asa5G00179	http://amigo.geneontology.org/amigo/term/GO:0046777
1-phosphatidylinositol-4-phosphate 5-kinase activity	Gene Ontology	GO:0016308	3	11	0.00221371	0.032807	Asa4G05519|Asa4G05518|Asa3G03401	http://amigo.geneontology.org/amigo/term/GO:0016308
exonuclease activity	Gene Ontology	GO:0004527	3	11	0.00221371	0.032807	Asa2G01478|Asa8G03877|Asa2G01477	http://amigo.geneontology.org/amigo/term/GO:0004527
cuticle development	Gene Ontology	GO:0042335	4	25	0.00221416	0.032807	Asa3G01981|Asa3G01980|Asa2G03737|Asa4G01258	http://amigo.geneontology.org/amigo/term/GO:0042335
response to other organism	Gene Ontology	GO:0051707	4	25	0.00221416	0.032807	Asa7G04339|Asa7G06405|Asa1G01689|Asa2G07386	http://amigo.geneontology.org/amigo/term/GO:0051707
root development	Gene Ontology	GO:0048364	10	166	0.00230194	0.0336339	Asa4G05843|Asa5G00182|Asa3G03582|Asa8G02693|Asa6G04195|Asa8G02690|Asa8G03817|Asa2G04484|Asa2G04028|Asa5G00189	http://amigo.geneontology.org/amigo/term/GO:0048364
rRNA binding	Gene Ontology	GO:0019843	4	26	0.00251628	0.0362621	Asa3G01909|Asa3G01908|Asa5G05236|Asa8G05758	http://amigo.geneontology.org/amigo/term/GO:0019843
proteolysis involved in cellular protein catabolic process	Gene Ontology	GO:0051603	5	45	0.00271327	0.0385724	Asa4G05843|Asa3G03668|Asa4G05846|Asa4G05845|Asa4G05844	http://amigo.geneontology.org/amigo/term/GO:0051603
response to glucose	Gene Ontology	GO:0009749	5	46	0.00296126	0.0415366	Asa6G06433|Asa6G06432|Asa4G05846|Asa4G05845|Asa4G05844	http://amigo.geneontology.org/amigo/term/GO:0009749
SCF ubiquitin ligase complex	Gene Ontology	GO:0019005	6	68	0.0030613	0.0423748	Asa2G02372|Asa7G01386|Asa7G01808|Asa7G01809|Asa8G03858|Asa8G03875	http://amigo.geneontology.org/amigo/term/GO:0019005
pollen tube development	Gene Ontology	GO:0048868	4	28	0.00320309	0.0437617	Asa8G03830|Asa3G01909|Asa4G00692|Asa3G01908	http://amigo.geneontology.org/amigo/term/GO:0048868
structural molecule activity	Gene Ontology	GO:0005198	4	29	0.00359006	0.0478068	Asa8G03817|Asa2G00334|Asa2G00335|Asa2G00336	http://amigo.geneontology.org/amigo/term/GO:0005198
positive regulation of cell growth	Gene Ontology	GO:0030307	3	14	0.00396155	0.0500846	Asa8G02693|Asa5G04371|Asa8G02690	http://amigo.geneontology.org/amigo/term/GO:0030307
cyclosporin A binding	Gene Ontology	GO:0016018	3	14	0.00396155	0.0500846	Asa4G05073|Asa4G05074|Asa4G05075	http://amigo.geneontology.org/amigo/term/GO:0016018
phospholipid biosynthetic process	Gene Ontology	GO:0008654	3	14	0.00396155	0.0500846	Asa5G00162|Asa2G02370|Asa2G04783	http://amigo.geneontology.org/amigo/term/GO:0008654
host cell nucleus	Gene Ontology	GO:0042025	9	151	0.00399915	0.0500846	Asa3G03280|Asa5G04814|Asa7G03750|Asa7G03751|Asa8G04331|Asa2G01246|Asa5G04932|Asa2G03609|Asa2G04460	http://amigo.geneontology.org/amigo/term/GO:0042025
ubiquitin protein ligase binding	Gene Ontology	GO:0031625	5	50	0.00411841	0.0503787	Asa2G04484|Asa8G02711|Asa5G00179|Asa5G00189|Asa5G00182	http://amigo.geneontology.org/amigo/term/GO:0031625
cyclin-dependent protein kinase holoenzyme complex	Gene Ontology	GO:0000307	5	50	0.00411841	0.0503787	Asa8G03633|Asa7G03750|Asa7G03751|Asa8G03858|Asa2G01246	http://amigo.geneontology.org/amigo/term/GO:0000307
extracellular space	Gene Ontology	GO:0005615	7	98	0.00427974	0.0517504	Asa4G05843|Asa3G03668|Asa4G05846|Asa4G05845|Asa4G05844|Asa8G03731|Asa8G03730	http://amigo.geneontology.org/amigo/term/GO:0005615
protein peptidyl-prolyl isomerization	Gene Ontology	GO:0000413	4	31	0.00445669	0.0532777	Asa4G05073|Asa8G03870|Asa4G05074|Asa4G05075	http://amigo.geneontology.org/amigo/term/GO:0000413
chromatin binding	Gene Ontology	GO:0003682	7	99	0.00450804	0.053286	Asa4G05400|Asa2G03740|Asa2G03741|Asa4G02840|Asa2G03738|Asa7G00209|Asa7G00208	http://amigo.geneontology.org/amigo/term/GO:0003682
fructose 6-phosphate metabolic process	Gene Ontology	GO:0006002	3	15	0.00468639	0.0541767	Asa4G05950|Asa4G05949|Asa5G04816	http://amigo.geneontology.org/amigo/term/GO:0006002
glucuronosyltransferase activity	Gene Ontology	GO:0015020	3	15	0.00468639	0.0541767	Asa1G02991|Asa1G02990|Asa7G00833	http://amigo.geneontology.org/amigo/term/GO:0015020
cell plate	Gene Ontology	GO:0009504	4	32	0.00493851	0.0564694	Asa2G02504|Asa7G06405|Asa8G04192|Asa5G04813	http://amigo.geneontology.org/amigo/term/GO:0009504
response to ethylene	Gene Ontology	GO:0009723	7	102	0.00524825	0.0587357	Asa4G05845|Asa5G04371|Asa4G05844|Asa7G01386|Asa8G04653|Asa7G07003|Asa4G05846	http://amigo.geneontology.org/amigo/term/GO:0009723
cellular response to oxidative stress	Gene Ontology	GO:0034599	4	33	0.00545405	0.0597673	Asa2G01086|Asa8G03731|Asa8G03730|Asa7G03169	http://amigo.geneontology.org/amigo/term/GO:0034599
response to nematode	Gene Ontology	GO:0009624	6	78	0.00572019	0.0614045	Asa8G04561|Asa2G02370|Asa6G06052|Asa6G06051|Asa4G01514|Asa5G00162	http://amigo.geneontology.org/amigo/term/GO:0009624
protein homodimerization activity	Gene Ontology	GO:0042803	10	191	0.00588358	0.0625205	Asa4G04096|Asa3G03506|Asa8G03038|Asa2G07064|Asa3G03508|Asa7G01405|Asa8G02706|Asa2G00297|Asa3G03863|Asa8G02761	http://amigo.geneontology.org/amigo/term/GO:0042803
defense response to bacterium	Gene Ontology	GO:0042742	14	324	0.00639588	0.0667801	Asa5G00184|Asa3G00609|Asa7G06402|Asa8G04653|Asa3G01981|Asa3G01980|Asa4G04699|Asa2G04783|Asa2G01241|Asa7G07003|Asa3G00613|Asa8G03731|Asa8G03730|Asa2G00019	http://amigo.geneontology.org/amigo/term/GO:0042742
response to cytokinin	Gene Ontology	GO:0009735	5	56	0.0064114	0.0667801	Asa7G00877|Asa8G04192|Asa4G05846|Asa4G05845|Asa4G05844	http://amigo.geneontology.org/amigo/term/GO:0009735
Golgi trans cisterna	Gene Ontology	GO:0000138	6	81	0.00677283	0.0698531	Asa3G00625|Asa7G00875|Asa2G01434|Asa8G04194|Asa8G04193|Asa2G01433	http://amigo.geneontology.org/amigo/term/GO:0000138
plasmodesma	Gene Ontology	GO:0009506	28	851	0.0071298	0.070632	Asa6G02243|Asa2G02219|Asa6G06433|Asa6G06432|Asa1G01689|Asa2G02370|Asa7G04416|Asa7G04417|Asa2G00327|Asa2G01118|Asa3G00551|Asa8G04573|Asa5G00182|Asa5G05236|Asa1G02988|Asa5G00189|Asa8G03817|Asa2G03611|Asa5G00162|Asa2G02556|Asa2G02555|Asa5G04813|Asa5G04814|Asa8G04865|Asa4G05073|Asa2G04484|Asa4G05074|Asa4G05075	http://amigo.geneontology.org/amigo/term/GO:0009506
cellular response to light intensity	Gene Ontology	GO:0071484	2	5	0.00730456	0.070632	Asa8G03731|Asa8G03730	http://amigo.geneontology.org/amigo/term/GO:0071484
anthocyanin accumulation in tissues in response to UV light	Gene Ontology	GO:0043481	2	5	0.00730456	0.070632	Asa5G00162|Asa2G02370	http://amigo.geneontology.org/amigo/term/GO:0043481
negative regulation of posttranscriptional gene silencing	Gene Ontology	GO:0060149	2	5	0.00730456	0.070632	Asa8G06138|Asa8G06137	http://amigo.geneontology.org/amigo/term/GO:0060149
aminopeptidase activity	Gene Ontology	GO:0004177	2	5	0.00730456	0.070632	Asa8G02589|Asa3G03270	http://amigo.geneontology.org/amigo/term/GO:0004177
cohesin complex	Gene Ontology	GO:0008278	2	5	0.00730456	0.070632	Asa7G00209|Asa7G00208	http://amigo.geneontology.org/amigo/term/GO:0008278
lipid biosynthetic process	Gene Ontology	GO:0008610	3	18	0.00731833	0.070632	Asa3G01981|Asa3G01980|Asa2G04088	http://amigo.geneontology.org/amigo/term/GO:0008610
NAD binding	Gene Ontology	GO:0051287	5	59	0.00784074	0.074986	Asa4G05072|Asa2G00420|Asa3G03560|Asa1G04047|Asa2G01244	http://amigo.geneontology.org/amigo/term/GO:0051287
membrane	Gene Ontology	GO:0016020	23	666	0.00830661	0.0777742	Asa3G00618|Asa2G00469|Asa2G00939|Asa1G00610|Asa1G00611|Asa5G00179|Asa3G01981|Asa3G01980|Asa3G03401|Asa2G04199|Asa7G01444|Asa2G00630|Asa3G02260|Asa5G00163|Asa2G01434|Asa2G01433|Asa5G04813|Asa2G04088|Asa2G04087|Asa1G03727|Asa8G04864|Asa4G01514|Asa5G06016	http://amigo.geneontology.org/amigo/term/GO:0016020
response to iron ion	Gene Ontology	GO:0010039	3	19	0.00835407	0.0777742	Asa4G01514|Asa8G03731|Asa8G03730	http://amigo.geneontology.org/amigo/term/GO:0010039
preprophase band	Gene Ontology	GO:0009574	3	19	0.00835407	0.0777742	Asa2G04484|Asa5G00189|Asa5G00182	http://amigo.geneontology.org/amigo/term/GO:0009574
photomorphogenesis	Gene Ontology	GO:0009640	5	61	0.00890805	0.0778128	Asa2G04088|Asa5G00162|Asa2G04087|Asa2G02370|Asa2G00467	http://amigo.geneontology.org/amigo/term/GO:0009640
cellular response to hypoxia	Gene Ontology	GO:0071456	10	204	0.00897117	0.0778128	Asa5G04734|Asa4G04699|Asa8G00427|Asa1G04046|Asa7G04339|Asa3G03611|Asa2G00422|Asa3G03612|Asa2G07386|Asa7G02987	http://amigo.geneontology.org/amigo/term/GO:0071456
oxidoreductase activity	Gene Ontology	GO:0016491	12	270	0.00908903	0.0778128	Asa2G04087|Asa3G01981|Asa3G01980|Asa2G04088|Asa5G04734|Asa3G03402|Asa4G01790|Asa6G06078|Asa5G00190|Asa2G02556|Asa2G01537|Asa2G02555	http://amigo.geneontology.org/amigo/term/GO:0016491
plastoglobule	Gene Ontology	GO:0010287	5	62	0.00947756	0.0778128	Asa3G03669|Asa2G00632|Asa7G03169|Asa2G00633|Asa5G05878	http://amigo.geneontology.org/amigo/term/GO:0010287
vacuole	Gene Ontology	GO:0005773	21	598	0.00957793	0.0778128	Asa5G04813|Asa3G00218|Asa2G00940|Asa2G04460|Asa2G03846|Asa5G00182|Asa8G04560|Asa8G04653|Asa2G03847|Asa5G00189|Asa2G03611|Asa6G03536|Asa2G04484|Asa2G01118|Asa4G06309|Asa3G03270|Asa2G00285|Asa3G03561|Asa8G02589|Asa8G02636|Asa8G03817	http://amigo.geneontology.org/amigo/term/GO:0005773
cellular response to UV-B	Gene Ontology	GO:0071493	2	6	0.00961565	0.0778128	Asa8G03731|Asa8G03730	http://amigo.geneontology.org/amigo/term/GO:0071493
polar nucleus	Gene Ontology	GO:0043078	2	6	0.00961565	0.0778128	Asa8G03878|Asa8G03880	http://amigo.geneontology.org/amigo/term/GO:0043078
auxin influx transmembrane transporter activity	Gene Ontology	GO:0010328	2	6	0.00961565	0.0778128	Asa5G00162|Asa2G02370	http://amigo.geneontology.org/amigo/term/GO:0010328
oxoglutarate dehydrogenase complex	Gene Ontology	GO:0045252	2	6	0.00961565	0.0778128	Asa2G01481|Asa2G01480	http://amigo.geneontology.org/amigo/term/GO:0045252
UDP-D-xylose biosynthetic process	Gene Ontology	GO:0033320	2	6	0.00961565	0.0778128	Asa2G01434|Asa2G01433	http://amigo.geneontology.org/amigo/term/GO:0033320
abscisic acid transport	Gene Ontology	GO:0080168	2	6	0.00961565	0.0778128	Asa6G06052|Asa6G06051	http://amigo.geneontology.org/amigo/term/GO:0080168
phosphatidylinositol biosynthetic process	Gene Ontology	GO:0006661	2	6	0.00961565	0.0778128	Asa5G00162|Asa2G02370	http://amigo.geneontology.org/amigo/term/GO:0006661
phosphatidylglycerol biosynthetic process	Gene Ontology	GO:0006655	2	6	0.00961565	0.0778128	Asa5G00162|Asa2G02370	http://amigo.geneontology.org/amigo/term/GO:0006655
cation transmembrane transport	Gene Ontology	GO:0098655	2	6	0.00961565	0.0778128	Asa1G00610|Asa1G00611	http://amigo.geneontology.org/amigo/term/GO:0098655
guanosine-3',5'-bis(diphosphate) 3'-diphosphatase activity	Gene Ontology	GO:0008893	2	6	0.00961565	0.0778128	Asa1G03706|Asa1G03705	http://amigo.geneontology.org/amigo/term/GO:0008893
cellular response to sucrose stimulus	Gene Ontology	GO:0071329	2	6	0.00961565	0.0778128	Asa8G03731|Asa8G03730	http://amigo.geneontology.org/amigo/term/GO:0071329
response to abscisic acid	Gene Ontology	GO:0009737	15	377	0.00974882	0.0782883	Asa5G04813|Asa5G04734|Asa8G00429|Asa4G04668|Asa8G04579|Asa8G04864|Asa6G06050|Asa7G01808|Asa7G01809|Asa2G04199|Asa2G00324|Asa6G02049|Asa2G00339|Asa7G06405|Asa4G01258	http://amigo.geneontology.org/amigo/term/GO:0009737
defense response to virus	Gene Ontology	GO:0051607	4	40	0.0100879	0.080163	Asa6G02693|Asa3G02881|Asa1G01689|Asa2G04783	http://amigo.geneontology.org/amigo/term/GO:0051607
anchored component of membrane	Gene Ontology	GO:0031225	10	208	0.0101347	0.080163	Asa8G04647|Asa4G00945|Asa8G02689|Asa1G02968|Asa8G04864|Asa8G02692|Asa8G02691|Asa8G04866|Asa8G02350|Asa5G03363	http://amigo.geneontology.org/amigo/term/GO:0031225
response to UV-B	Gene Ontology	GO:0010224	5	64	0.0106907	0.0839301	Asa8G03817|Asa7G02746|Asa4G05846|Asa4G05845|Asa4G05844	http://amigo.geneontology.org/amigo/term/GO:0010224
lignin biosynthetic process	Gene Ontology	GO:0009809	4	41	0.010907	0.0849937	Asa2G02219|Asa7G00877|Asa2G01537|Asa3G03268	http://amigo.geneontology.org/amigo/term/GO:0009809
oxidation-reduction process	Gene Ontology	GO:0055114	18	494	0.0112774	0.0872337	Asa2G01481|Asa2G01480|Asa8G04563|Asa8G04562|Asa4G01257|Asa3G01981|Asa3G01980|Asa2G04088|Asa7G04347|Asa6G07037|Asa4G01790|Asa8G03867|Asa6G05862|Asa6G06078|Asa2G02556|Asa8G05626|Asa5G04757|Asa2G02555	http://amigo.geneontology.org/amigo/term/GO:0055114
phosphatase activity	Gene Ontology	GO:0016791	4	42	0.0117677	0.0891726	Asa1G02363|Asa1G02366|Asa1G02364|Asa1G02365	http://amigo.geneontology.org/amigo/term/GO:0016791
phosphoprotein phosphatase activity	Gene Ontology	GO:0004721	4	42	0.0117677	0.0891726	Asa1G02363|Asa1G02366|Asa1G02364|Asa1G02365	http://amigo.geneontology.org/amigo/term/GO:0004721
deadenylation-independent decapping of nuclear-transcribed mRNA	Gene Ontology	GO:0031087	2	7	0.0122061	0.0891726	Asa8G03038|Asa3G03863	http://amigo.geneontology.org/amigo/term/GO:0031087
C-4 methylsterol oxidase activity	Gene Ontology	GO:0000254	2	7	0.0122061	0.0891726	Asa3G01981|Asa3G01980	http://amigo.geneontology.org/amigo/term/GO:0000254
glucokinase activity	Gene Ontology	GO:0004340	2	7	0.0122061	0.0891726	Asa4G00692|Asa3G03561	http://amigo.geneontology.org/amigo/term/GO:0004340
mitotic sister chromatid cohesion	Gene Ontology	GO:0007064	2	7	0.0122061	0.0891726	Asa7G00209|Asa7G00208	http://amigo.geneontology.org/amigo/term/GO:0007064
D-xylose metabolic process	Gene Ontology	GO:0042732	2	7	0.0122061	0.0891726	Asa2G01434|Asa2G01433	http://amigo.geneontology.org/amigo/term/GO:0042732
NAD biosynthetic process	Gene Ontology	GO:0009435	2	7	0.0122061	0.0891726	Asa6G03906|Asa8G06160	http://amigo.geneontology.org/amigo/term/GO:0009435
mRNA binding	Gene Ontology	GO:0003729	27	855	0.013166	0.0953632	Asa8G04567|Asa4G05517|Asa3G00615|Asa2G00297|Asa7G07003|Asa3G01909|Asa3G01908|Asa6G02693|Asa4G04096|Asa8G04932|Asa7G06866|Asa2G00326|Asa3G03863|Asa5G04945|Asa5G05236|Asa5G04769|Asa1G00609|Asa4G04965|Asa4G04964|Asa1G01692|Asa8G06138|Asa4G05916|Asa4G05872|Asa8G06137|Asa6G03907|Asa3G01425|Asa2G02500	http://amigo.geneontology.org/amigo/term/GO:0003729
UDP-glucosyltransferase activity	Gene Ontology	GO:0035251	3	23	0.0133255	0.0953632	Asa7G04339|Asa2G00324|Asa2G07386	http://amigo.geneontology.org/amigo/term/GO:0035251
cysteine-type peptidase activity	Gene Ontology	GO:0008234	3	23	0.0133255	0.0953632	Asa4G05846|Asa4G05845|Asa4G05844	http://amigo.geneontology.org/amigo/term/GO:0008234
intracellular membrane-bounded organelle	Gene Ontology	GO:0043231	10	218	0.013545	0.0962794	Asa2G01517|Asa3G03419|Asa7G04414|Asa7G04415|Asa3G03420|Asa2G01298|Asa2G01299|Asa4G05079|Asa2G05307|Asa6G07039	http://amigo.geneontology.org/amigo/term/GO:0043231
defense response to fungus, incompatible interaction	Gene Ontology	GO:0009817	4	45	0.0146069	0.100302	Asa7G06402|Asa4G05846|Asa4G05845|Asa4G05844	http://amigo.geneontology.org/amigo/term/GO:0009817
negative regulation of abscisic acid-activated signaling pathway	Gene Ontology	GO:0009788	4	45	0.0146069	0.100302	Asa4G05106|Asa8G04579|Asa2G04677|Asa4G01258	http://amigo.geneontology.org/amigo/term/GO:0009788
aging	Gene Ontology	GO:0007568	3	24	0.0147803	0.100302	Asa4G05846|Asa4G05845|Asa4G05844	http://amigo.geneontology.org/amigo/term/GO:0007568
glucose 6-phosphate metabolic process	Gene Ontology	GO:0051156	2	8	0.0150644	0.100302	Asa3G03561|Asa2G01753	http://amigo.geneontology.org/amigo/term/GO:0051156
epidermal cell differentiation	Gene Ontology	GO:0009913	2	8	0.0150644	0.100302	Asa8G02693|Asa8G02690	http://amigo.geneontology.org/amigo/term/GO:0009913
peptide binding	Gene Ontology	GO:0042277	2	8	0.0150644	0.100302	Asa6G02242|Asa8G04864	http://amigo.geneontology.org/amigo/term/GO:0042277
UDP-glucuronate decarboxylase activity	Gene Ontology	GO:0048040	2	8	0.0150644	0.100302	Asa2G01434|Asa2G01433	http://amigo.geneontology.org/amigo/term/GO:0048040
fructose-bisphosphate aldolase activity	Gene Ontology	GO:0004332	2	8	0.0150644	0.100302	Asa2G00633|Asa2G00632	http://amigo.geneontology.org/amigo/term/GO:0004332
chromocenter	Gene Ontology	GO:0010369	2	8	0.0150644	0.100302	Asa1G02591|Asa1G02592	http://amigo.geneontology.org/amigo/term/GO:0010369
glucomannan 4-beta-mannosyltransferase activity	Gene Ontology	GO:0047259	2	8	0.0150644	0.100302	Asa8G04948|Asa8G04950	http://amigo.geneontology.org/amigo/term/GO:0047259
embryo development ending in seed dormancy	Gene Ontology	GO:0009793	16	436	0.0153467	0.101539	Asa7G03749|Asa8G03830|Asa4G05848|Asa4G05032|Asa4G05033|Asa2G04783|Asa8G02704|Asa3G03402|Asa4G02840|Asa8G04506|Asa3G01909|Asa3G01908|Asa6G02693|Asa7G06402|Asa2G01431|Asa8G02761	http://amigo.geneontology.org/amigo/term/GO:0009793
calcium-dependent protein serine/threonine kinase activity	Gene Ontology	GO:0009931	4	46	0.0156411	0.102201	Asa8G05627|Asa1G03736|Asa2G04199|Asa2G01749	http://amigo.geneontology.org/amigo/term/GO:0009931
calmodulin-dependent protein kinase activity	Gene Ontology	GO:0004683	4	46	0.0156411	0.102201	Asa8G05627|Asa1G03736|Asa2G04199|Asa2G01749	http://amigo.geneontology.org/amigo/term/GO:0004683
SCF-dependent proteasomal ubiquitin-dependent protein catabolic process	Gene Ontology	GO:0031146	5	71	0.0157635	0.102366	Asa5G04759|Asa7G01386|Asa7G01808|Asa7G01809|Asa2G02372	http://amigo.geneontology.org/amigo/term/GO:0031146
response to blue light	Gene Ontology	GO:0009637	4	47	0.0167202	0.107912	Asa5G00162|Asa7G01405|Asa2G02370|Asa5G04754	http://amigo.geneontology.org/amigo/term/GO:0009637
extracellular region	Gene Ontology	GO:0005576	70	2749	0.0174702	0.108049	Asa4G00959|Asa4G05843|Asa5G04371|Asa7G00316|Asa5G00227|Asa8G00428|Asa8G02691|Asa2G02504|Asa5G00177|Asa2G01245|Asa1G00610|Asa1G00611|Asa5G04760|Asa5G00178|Asa2G01537|Asa8G04647|Asa3G03668|Asa8G02882|Asa4G02552|Asa4G01514|Asa5G00179|Asa7G04416|Asa7G04417|Asa3G03420|Asa5G04761|Asa7G00877|Asa7G00875|Asa5G04946|Asa8G03730|Asa6G06048|Asa5G04941|Asa5G04942|Asa8G02689|Asa7G00315|Asa5G00180|Asa4G02551|Asa…	http://amigo.geneontology.org/amigo/term/GO:0005576
defense response to fungus	Gene Ontology	GO:0050832	9	194	0.0174795	0.108049	Asa4G05843|Asa7G01074|Asa3G01981|Asa3G01980|Asa8G04864|Asa4G01273|Asa2G04783|Asa7G07003|Asa2G00422	http://amigo.geneontology.org/amigo/term/GO:0050832
negative regulation of defense response	Gene Ontology	GO:0031348	3	26	0.0179492	0.108049	Asa3G00166|Asa3G00167|Asa7G07003	http://amigo.geneontology.org/amigo/term/GO:0031348
DNA mediated transformation	Gene Ontology	GO:0009294	3	26	0.0179492	0.108049	Asa4G05601|Asa8G04948|Asa2G04028	http://amigo.geneontology.org/amigo/term/GO:0009294
water homeostasis	Gene Ontology	GO:0030104	2	9	0.0181793	0.108049	Asa4G05032|Asa4G05033	http://amigo.geneontology.org/amigo/term/GO:0030104
regulation of response to salt stress	Gene Ontology	GO:1901000	2	9	0.0181793	0.108049	Asa8G04579|Asa4G01258	http://amigo.geneontology.org/amigo/term/GO:1901000
chloroplast-nucleus signaling pathway	Gene Ontology	GO:0010019	2	9	0.0181793	0.108049	Asa1G04656|Asa1G04657	http://amigo.geneontology.org/amigo/term/GO:0010019
superoxide dismutase activity	Gene Ontology	GO:0004784	2	9	0.0181793	0.108049	Asa8G03731|Asa8G03730	http://amigo.geneontology.org/amigo/term/GO:0004784
abscisic acid glucosyltransferase activity	Gene Ontology	GO:0010294	2	9	0.0181793	0.108049	Asa7G04339|Asa2G07386	http://amigo.geneontology.org/amigo/term/GO:0010294
nuclear membrane	Gene Ontology	GO:0031965	2	9	0.0181793	0.108049	Asa6G06080|Asa6G06079	http://amigo.geneontology.org/amigo/term/GO:0031965
negative regulation of cell division	Gene Ontology	GO:0051782	2	9	0.0181793	0.108049	Asa4G05843|Asa8G04653	http://amigo.geneontology.org/amigo/term/GO:0051782
stomatal complex morphogenesis	Gene Ontology	GO:0010103	2	9	0.0181793	0.108049	Asa8G04864|Asa3G01160	http://amigo.geneontology.org/amigo/term/GO:0010103
ion transmembrane transporter activity, phosphorylative mechanism	Gene Ontology	GO:0015662	2	9	0.0181793	0.108049	Asa5G04764|Asa5G04765	http://amigo.geneontology.org/amigo/term/GO:0015662
iron ion binding	Gene Ontology	GO:0005506	12	306	0.0214266	0.119893	Asa3G00618|Asa2G04087|Asa3G02260|Asa3G01981|Asa3G01980|Asa2G04088|Asa6G07037|Asa2G00469|Asa3G02258|Asa3G02259|Asa4G01665|Asa8G03855	http://amigo.geneontology.org/amigo/term/GO:0005506
response to red light	Gene Ontology	GO:0010114	4	51	0.0214962	0.119893	Asa3G03669|Asa3G03508|Asa3G03506|Asa8G02706	http://amigo.geneontology.org/amigo/term/GO:0010114
regulation of RNA splicing	Gene Ontology	GO:0043484	2	10	0.0215397	0.119893	Asa8G06138|Asa8G06137	http://amigo.geneontology.org/amigo/term/GO:0043484
chromosome organization	Gene Ontology	GO:0051276	2	10	0.0215397	0.119893	Asa8G02693|Asa8G02690	http://amigo.geneontology.org/amigo/term/GO:0051276
myricetin 3-O-glucosyltransferase activity	Gene Ontology	GO:0102425	2	10	0.0215397	0.119893	Asa7G04339|Asa2G07386	http://amigo.geneontology.org/amigo/term/GO:0102425
defense response to other organism	Gene Ontology	GO:0098542	2	10	0.0215397	0.119893	Asa3G02258|Asa3G02259	http://amigo.geneontology.org/amigo/term/GO:0098542
regulation of root morphogenesis	Gene Ontology	GO:2000067	2	10	0.0215397	0.119893	Asa4G05032|Asa4G05033	http://amigo.geneontology.org/amigo/term/GO:2000067
response to symbiotic fungus	Gene Ontology	GO:0009610	2	10	0.0215397	0.119893	Asa8G06138|Asa8G06137	http://amigo.geneontology.org/amigo/term/GO:0009610
daphnetin 3-O-glucosyltransferase activity	Gene Ontology	GO:0102360	2	10	0.0215397	0.119893	Asa7G04339|Asa2G07386	http://amigo.geneontology.org/amigo/term/GO:0102360
DNA replication factor C complex	Gene Ontology	GO:0005663	2	10	0.0215397	0.119893	Asa3G00166|Asa3G00167	http://amigo.geneontology.org/amigo/term/GO:0005663
calmodulin binding	Gene Ontology	GO:0005516	8	169	0.0219351	0.121451	Asa8G05627|Asa5G00180|Asa3G00347|Asa2G01749|Asa2G04199|Asa5G00177|Asa1G03736|Asa5G00178	http://amigo.geneontology.org/amigo/term/GO:0005516
nuclear speck	Gene Ontology	GO:0016607	4	52	0.0228073	0.125619	Asa8G06138|Asa3G03413|Asa4G05916|Asa8G06137	http://amigo.geneontology.org/amigo/term/GO:0016607
mitotic cell cycle phase transition	Gene Ontology	GO:0044772	3	29	0.0233552	0.127967	Asa7G03750|Asa7G03751|Asa2G01246	http://amigo.geneontology.org/amigo/term/GO:0044772
peptidyl-prolyl cis-trans isomerase activity	Gene Ontology	GO:0003755	4	53	0.024166	0.130257	Asa4G05073|Asa8G03870|Asa4G05074|Asa4G05075	http://amigo.geneontology.org/amigo/term/GO:0003755
phloem or xylem histogenesis	Gene Ontology	GO:0010087	4	53	0.024166	0.130257	Asa2G00324|Asa3G00295|Asa6G04195|Asa7G07003	http://amigo.geneontology.org/amigo/term/GO:0010087
response to bacterium	Gene Ontology	GO:0009617	6	110	0.0250902	0.130257	Asa4G01273|Asa4G05849|Asa6G06050|Asa4G04699|Asa4G05601|Asa8G04948	http://amigo.geneontology.org/amigo/term/GO:0009617
Casparian strip	Gene Ontology	GO:0048226	2	11	0.0251352	0.130257	Asa4G05032|Asa4G05033	http://amigo.geneontology.org/amigo/term/GO:0048226
fruit dehiscence	Gene Ontology	GO:0010047	2	11	0.0251352	0.130257	Asa6G02049|Asa2G04163	http://amigo.geneontology.org/amigo/term/GO:0010047
1-aminocyclopropane-1-carboxylate oxidase activity	Gene Ontology	GO:0009815	2	11	0.0251352	0.130257	Asa8G04563|Asa8G04562	http://amigo.geneontology.org/amigo/term/GO:0009815
NAD+ binding	Gene Ontology	GO:0070403	2	11	0.0251352	0.130257	Asa2G01434|Asa2G01433	http://amigo.geneontology.org/amigo/term/GO:0070403
DNA clamp loader activity	Gene Ontology	GO:0003689	2	11	0.0251352	0.130257	Asa3G00166|Asa3G00167	http://amigo.geneontology.org/amigo/term/GO:0003689
removal of superoxide radicals	Gene Ontology	GO:0019430	2	11	0.0251352	0.130257	Asa8G03731|Asa8G03730	http://amigo.geneontology.org/amigo/term/GO:0019430
mRNA catabolic process	Gene Ontology	GO:0006402	2	11	0.0251352	0.130257	Asa8G03038|Asa3G03863	http://amigo.geneontology.org/amigo/term/GO:0006402
flavonol 3-O-glucosyltransferase activity	Gene Ontology	GO:0047893	2	11	0.0251352	0.130257	Asa7G04339|Asa2G07386	http://amigo.geneontology.org/amigo/term/GO:0047893
protein kinase binding	Gene Ontology	GO:0019901	4	54	0.0255727	0.131875	Asa2G01517|Asa5G00184|Asa8G03858|Asa2G00940	http://amigo.geneontology.org/amigo/term/GO:0019901
transmembrane transport	Gene Ontology	GO:0055085	14	389	0.0257158	0.131966	Asa8G04561|Asa2G02370|Asa2G01535|Asa3G00165|Asa6G06051|Asa2G00630|Asa3G01159|Asa4G01514|Asa5G00162|Asa6G02239|Asa6G06052|Asa3G00164|Asa4G06310|Asa6G07039	http://amigo.geneontology.org/amigo/term/GO:0055085
peptidyl-serine phosphorylation	Gene Ontology	GO:0018105	5	82	0.0265989	0.135835	Asa8G05627|Asa2G03848|Asa1G03736|Asa2G04199|Asa2G01749	http://amigo.geneontology.org/amigo/term/GO:0018105
plant-type cell wall	Gene Ontology	GO:0009505	8	176	0.0268509	0.13646	Asa4G05843|Asa8G04865|Asa7G04416|Asa7G04417|Asa2G01245|Asa1G00613|Asa2G00019|Asa5G06016	http://amigo.geneontology.org/amigo/term/GO:0009505
stomatal movement	Gene Ontology	GO:0010118	3	31	0.0273953	0.137894	Asa5G04324|Asa8G03817|Asa5G04321	http://amigo.geneontology.org/amigo/term/GO:0010118
response to water deprivation	Gene Ontology	GO:0009414	11	282	0.027768	0.138755	Asa3G03669|Asa8G03817|Asa3G01981|Asa8G04579|Asa5G04734|Asa6G06079|Asa7G00877|Asa2G01118|Asa3G01980|Asa6G06080|Asa4G01258	http://amigo.geneontology.org/amigo/term/GO:0009414
amino acid transmembrane transporter activity	Gene Ontology	GO:0015171	4	56	0.0285312	0.138755	Asa5G05792|Asa8G04575|Asa4G06310|Asa8G04577	http://amigo.geneontology.org/amigo/term/GO:0015171
innate immune response	Gene Ontology	GO:0045087	4	56	0.0285312	0.138755	Asa6G02242|Asa5G00184|Asa6G02693|Asa5G00178	http://amigo.geneontology.org/amigo/term/GO:0045087
malate transport	Gene Ontology	GO:0015743	2	12	0.0289555	0.138755	Asa5G04324|Asa5G04321	http://amigo.geneontology.org/amigo/term/GO:0015743
clathrin-dependent endocytosis	Gene Ontology	GO:0072583	2	12	0.0289555	0.138755	Asa5G04813|Asa8G03817	http://amigo.geneontology.org/amigo/term/GO:0072583
clathrin binding	Gene Ontology	GO:0030276	2	12	0.0289555	0.138755	Asa5G04813|Asa2G05307	http://amigo.geneontology.org/amigo/term/GO:0030276
fructose 1,6-bisphosphate metabolic process	Gene Ontology	GO:0030388	2	12	0.0289555	0.138755	Asa2G00633|Asa2G00632	http://amigo.geneontology.org/amigo/term/GO:0030388
regulation of mitotic cell cycle	Gene Ontology	GO:0007346	2	12	0.0289555	0.138755	Asa5G04759|Asa8G03858	http://amigo.geneontology.org/amigo/term/GO:0007346
potassium ion homeostasis	Gene Ontology	GO:0055075	2	12	0.0289555	0.138755	Asa4G05032|Asa4G05033	http://amigo.geneontology.org/amigo/term/GO:0055075
negative regulation of gene expression	Gene Ontology	GO:0010629	2	12	0.0289555	0.138755	Asa7G01808|Asa7G01809	http://amigo.geneontology.org/amigo/term/GO:0010629
vacuolar membrane	Gene Ontology	GO:0005774	15	434	0.0290173	0.138755	Asa6G06433|Asa6G06432|Asa3G03561|Asa8G04575|Asa3G00218|Asa8G04577|Asa3G03670|Asa5G05236|Asa8G04653|Asa8G03817|Asa2G01118|Asa4G06309|Asa8G03507|Asa2G04028|Asa5G03363	http://amigo.geneontology.org/amigo/term/GO:0005774
response to molecule of bacterial origin	Gene Ontology	GO:0002237	3	32	0.0295458	0.140005	Asa6G06433|Asa6G06432|Asa7G07003	http://amigo.geneontology.org/amigo/term/GO:0002237
quercetin 3-O-glucosyltransferase activity	Gene Ontology	GO:0080043	4	57	0.0300835	0.140005	Asa7G04339|Asa1G02990|Asa1G02991|Asa2G07386	http://amigo.geneontology.org/amigo/term/GO:0080043
nucleoplasm	Gene Ontology	GO:0005654	5	85	0.0302102	0.140005	Asa1G02592|Asa4G05848|Asa1G02591|Asa4G01273|Asa5G04932	http://amigo.geneontology.org/amigo/term/GO:0005654
peroxidase activity	Gene Ontology	GO:0004601	5	85	0.0302102	0.140005	Asa2G01086|Asa7G04416|Asa7G04417|Asa3G03268|Asa7G04347	http://amigo.geneontology.org/amigo/term/GO:0004601
pentose-phosphate shunt	Gene Ontology	GO:0006098	2	13	0.0329905	0.150896	Asa2G00633|Asa2G00632	http://amigo.geneontology.org/amigo/term/GO:0006098
regulation of response to osmotic stress	Gene Ontology	GO:0047484	2	13	0.0329905	0.150896	Asa8G00427|Asa4G01258	http://amigo.geneontology.org/amigo/term/GO:0047484
electron transfer activity	Gene Ontology	GO:0009055	6	118	0.0332845	0.150928	Asa8G04866|Asa5G04761|Asa1G01187|Asa5G00190|Asa5G04760|Asa6G02694	http://amigo.geneontology.org/amigo/term/GO:0009055
protein folding	Gene Ontology	GO:0006457	6	118	0.0332845	0.150928	Asa2G00327|Asa4G05073|Asa2G01118|Asa4G05074|Asa4G05075|Asa8G02761	http://amigo.geneontology.org/amigo/term/GO:0006457
trichome morphogenesis	Gene Ontology	GO:0010090	3	34	0.0341059	0.153331	Asa8G04864|Asa8G02693|Asa8G02690	http://amigo.geneontology.org/amigo/term/GO:0010090
response to heat	Gene Ontology	GO:0009408	7	152	0.0349751	0.156569	Asa6G06433|Asa6G06432|Asa8G04560|Asa5G04734|Asa1G04046|Asa7G00877|Asa7G07003	http://amigo.geneontology.org/amigo/term/GO:0009408
leaf morphogenesis	Gene Ontology	GO:0009965	4	61	0.0367836	0.163968	Asa2G01242|Asa6G02693|Asa7G01405|Asa3G03863	http://amigo.geneontology.org/amigo/term/GO:0009965
chromosome segregation	Gene Ontology	GO:0007059	2	14	0.0372307	0.164566	Asa7G00209|Asa7G00208	http://amigo.geneontology.org/amigo/term/GO:0007059
organelle fission	Gene Ontology	GO:0048285	2	14	0.0372307	0.164566	Asa5G04813|Asa5G04754	http://amigo.geneontology.org/amigo/term/GO:0048285
anther development	Gene Ontology	GO:0048653	3	36	0.0390083	0.170987	Asa2G03609|Asa5G04760|Asa5G04761	http://amigo.geneontology.org/amigo/term/GO:0048653
regulation of root development	Gene Ontology	GO:2000280	3	36	0.0390083	0.170987	Asa4G05843|Asa4G05032|Asa4G05033	http://amigo.geneontology.org/amigo/term/GO:2000280
cell wall	Gene Ontology	GO:0005618	12	337	0.0395236	0.172526	Asa7G01074|Asa1G02988|Asa5G00227|Asa5G05236|Asa2G00420|Asa5G04695|Asa2G01244|Asa2G04028|Asa1G00613|Asa2G02556|Asa3G03268|Asa2G02555	http://amigo.geneontology.org/amigo/term/GO:0005618
structural constituent of ribosome	Gene Ontology	GO:0003735	10	263	0.0400826	0.173387	Asa8G04567|Asa5G05236|Asa7G06866|Asa4G05872|Asa3G00166|Asa3G00167|Asa7G00320|Asa8G05758|Asa4G05070|Asa5G04769	http://amigo.geneontology.org/amigo/term/GO:0003735
anchored component of plasma membrane	Gene Ontology	GO:0046658	7	157	0.0402661	0.173387	Asa4G00945|Asa1G01689|Asa8G04866|Asa8G02350|Asa5G04760|Asa5G04761|Asa5G03363	http://amigo.geneontology.org/amigo/term/GO:0046658
mitochondrial respiratory chain complex I	Gene Ontology	GO:0005747	4	63	0.04043	0.173387	Asa2G01481|Asa2G01480|Asa8G04653|Asa4G01242	http://amigo.geneontology.org/amigo/term/GO:0005747
plastid	Gene Ontology	GO:0009536	24	823	0.0405448	0.173387	Asa8G04567|Asa2G01753|Asa2G02503|Asa8G04932|Asa7G06402|Asa3G03561|Asa3G03560|Asa4G05601|Asa5G04696|Asa3G03975|Asa4G03474|Asa3G03973|Asa3G03974|Asa3G01159|Asa1G03319|Asa2G00633|Asa4G00963|Asa2G00632|Asa5G04754|Asa2G04460|Asa8G02890|Asa4G05870|Asa2G04028|Asa8G02761	http://amigo.geneontology.org/amigo/term/GO:0009536
U1 snRNP	Gene Ontology	GO:0005685	2	15	0.0416665	0.173941	Asa1G01692|Asa8G04582	http://amigo.geneontology.org/amigo/term/GO:0005685
extracellular matrix	Gene Ontology	GO:0031012	2	15	0.0416665	0.173941	Asa5G04760|Asa5G04761	http://amigo.geneontology.org/amigo/term/GO:0031012
auxin efflux	Gene Ontology	GO:0010315	2	15	0.0416665	0.173941	Asa5G00162|Asa2G02370	http://amigo.geneontology.org/amigo/term/GO:0010315
primary shoot apical meristem specification	Gene Ontology	GO:0010072	2	15	0.0416665	0.173941	Asa2G07064|Asa3G03863	http://amigo.geneontology.org/amigo/term/GO:0010072
sister chromatid cohesion	Gene Ontology	GO:0007062	2	15	0.0416665	0.173941	Asa7G00209|Asa7G00208	http://amigo.geneontology.org/amigo/term/GO:0007062
cyclin-dependent protein serine/threonine kinase regulator activity	Gene Ontology	GO:0016538	3	38	0.0442479	0.183884	Asa7G03750|Asa7G03751|Asa2G01246	http://amigo.geneontology.org/amigo/term/GO:0016538
unfolded protein binding	Gene Ontology	GO:0051082	5	95	0.0443979	0.183884	Asa2G00327|Asa2G01118|Asa7G07001|Asa8G02761|Asa8G04560	http://amigo.geneontology.org/amigo/term/GO:0051082
histone binding	Gene Ontology	GO:0042393	4	66	0.0462705	0.185863	Asa8G03858|Asa8G04573|Asa4G05400|Asa5G04814	http://amigo.geneontology.org/amigo/term/GO:0042393
metallopeptidase activity	Gene Ontology	GO:0008237	2	16	0.0462891	0.185863	Asa8G06159|Asa2G00467	http://amigo.geneontology.org/amigo/term/GO:0008237
ATPase-coupled cation transmembrane transporter activity	Gene Ontology	GO:0019829	2	16	0.0462891	0.185863	Asa5G04764|Asa5G04765	http://amigo.geneontology.org/amigo/term/GO:0019829
methylated histone binding	Gene Ontology	GO:0035064	2	16	0.0462891	0.185863	Asa1G04656|Asa1G04657	http://amigo.geneontology.org/amigo/term/GO:0035064
response to salt	Gene Ontology	GO:1902074	2	16	0.0462891	0.185863	Asa2G03898|Asa2G03899	http://amigo.geneontology.org/amigo/term/GO:1902074
small GTPase mediated signal transduction	Gene Ontology	GO:0007264	2	16	0.0462891	0.185863	Asa2G01517|Asa3G05095	http://amigo.geneontology.org/amigo/term/GO:0007264
auxin efflux transmembrane transporter activity	Gene Ontology	GO:0010329	2	16	0.0462891	0.185863	Asa5G00162|Asa2G02370	http://amigo.geneontology.org/amigo/term/GO:0010329
response to light stimulus	Gene Ontology	GO:0009416	8	199	0.0482533	0.193013	Asa2G01480|Asa6G06433|Asa6G06432|Asa8G04579|Asa8G02361|Asa8G02360|Asa2G03737|Asa3G04819	http://amigo.geneontology.org/amigo/term/GO:0009416
protein glycosylation	Gene Ontology	GO:0006486	5	98	0.0493135	0.196507	Asa3G00400|Asa2G00324|Asa3G00626|Asa3G00625|Asa7G07001	http://amigo.geneontology.org/amigo/term/GO:0006486
endocytosis	Gene Ontology	GO:0006897	3	40	0.0498184	0.196872	Asa8G03817|Asa2G03848|Asa2G05307	http://amigo.geneontology.org/amigo/term/GO:0006897
hydrolase activity, acting on ester bonds	Gene Ontology	GO:0016788	5	99	0.0510204	0.196872	Asa6G06048|Asa5G04946|Asa5G04947|Asa8G05920|Asa5G04286	http://amigo.geneontology.org/amigo/term/GO:0016788
proteasome binding	Gene Ontology	GO:0070628	2	17	0.0510894	0.196872	Asa8G06159|Asa5G04932	http://amigo.geneontology.org/amigo/term/GO:0070628
cellular response to auxin stimulus	Gene Ontology	GO:0071365	2	17	0.0510894	0.196872	Asa3G00619|Asa3G03863	http://amigo.geneontology.org/amigo/term/GO:0071365
negative regulation of ethylene-activated signaling pathway	Gene Ontology	GO:0010105	2	17	0.0510894	0.196872	Asa7G01386|Asa5G04371	http://amigo.geneontology.org/amigo/term/GO:0010105
isopeptidase activity	Gene Ontology	GO:0070122	2	17	0.0510894	0.196872	Asa8G06159|Asa2G00467	http://amigo.geneontology.org/amigo/term/GO:0070122
regulation of cell size	Gene Ontology	GO:0008361	2	17	0.0510894	0.196872	Asa5G00162|Asa2G02370	http://amigo.geneontology.org/amigo/term/GO:0008361
starch catabolic process	Gene Ontology	GO:0005983	2	17	0.0510894	0.196872	Asa8G06138|Asa8G06137	http://amigo.geneontology.org/amigo/term/GO:0005983
cellulose biosynthetic process	Gene Ontology	GO:0030244	3	41	0.0527255	0.201699	Asa2G02219|Asa7G00877|Asa8G04192	http://amigo.geneontology.org/amigo/term/GO:0030244
regulation of alternative mRNA splicing, via spliceosome	Gene Ontology	GO:0000381	3	41	0.0527255	0.201699	Asa3G03413|Asa4G05916|Asa3G01425	http://amigo.geneontology.org/amigo/term/GO:0000381
actin filament binding	Gene Ontology	GO:0051015	4	70	0.0547481	0.208678	Asa2G03849|Asa2G03739|Asa7G03721|Asa3G00218	http://amigo.geneontology.org/amigo/term/GO:0051015
metal ion transmembrane transporter activity	Gene Ontology	GO:0046873	2	18	0.056059	0.212137	Asa1G00610|Asa1G00611	http://amigo.geneontology.org/amigo/term/GO:0046873
actin filament bundle assembly	Gene Ontology	GO:0051017	2	18	0.056059	0.212137	Asa2G03849|Asa3G00218	http://amigo.geneontology.org/amigo/term/GO:0051017
regulation of cyclin-dependent protein serine/threonine kinase activity	Gene Ontology	GO:0000079	3	43	0.0587785	0.220839	Asa7G03750|Asa7G03751|Asa2G01246	http://amigo.geneontology.org/amigo/term/GO:0000079
cellular response to phosphate starvation	Gene Ontology	GO:0016036	4	72	0.0592802	0.221932	Asa8G02635|Asa8G03729|Asa2G04783|Asa5G04371	http://amigo.geneontology.org/amigo/term/GO:0016036
cytokinin biosynthetic process	Gene Ontology	GO:0009691	2	19	0.0611896	0.227188	Asa8G02890|Asa2G03108	http://amigo.geneontology.org/amigo/term/GO:0009691
serine-type peptidase activity	Gene Ontology	GO:0008236	2	19	0.0611896	0.227188	Asa5G04941|Asa5G04942	http://amigo.geneontology.org/amigo/term/GO:0008236
ribosome	Gene Ontology	GO:0005840	3	44	0.0619222	0.227188	Asa4G05872|Asa5G05236|Asa7G00320	http://amigo.geneontology.org/amigo/term/GO:0005840
plant ovule development	Gene Ontology	GO:0048481	3	44	0.0619222	0.227188	Asa1G02352|Asa2G00726|Asa6G02049	http://amigo.geneontology.org/amigo/term/GO:0048481
auxin polar transport	Gene Ontology	GO:0009926	3	44	0.0619222	0.227188	Asa5G00162|Asa7G07003|Asa2G02370	http://amigo.geneontology.org/amigo/term/GO:0009926
cytosolic small ribosomal subunit	Gene Ontology	GO:0022627	5	105	0.06198	0.227188	Asa4G05070|Asa3G00166|Asa3G00167|Asa8G04932|Asa5G05236	http://amigo.geneontology.org/amigo/term/GO:0022627
photoperiodism, flowering	Gene Ontology	GO:0048573	3	45	0.0651425	0.237951	Asa4G05843|Asa7G06404|Asa5G04814	http://amigo.geneontology.org/amigo/term/GO:0048573
cell morphogenesis	Gene Ontology	GO:0000902	2	20	0.0664732	0.241137	Asa5G04767|Asa5G04768	http://amigo.geneontology.org/amigo/term/GO:0000902
water transport	Gene Ontology	GO:0006833	2	20	0.0664732	0.241137	Asa4G05032|Asa4G05033	http://amigo.geneontology.org/amigo/term/GO:0006833
GTPase activity	Gene Ontology	GO:0003924	7	179	0.069566	0.250628	Asa2G01517|Asa7G03083|Asa5G04813|Asa2G02220|Asa2G02504|Asa2G03611|Asa5G04754	http://amigo.geneontology.org/amigo/term/GO:0003924
chlorophyll binding	Gene Ontology	GO:0016168	2	21	0.0719019	0.257282	Asa8G02361|Asa8G02360	http://amigo.geneontology.org/amigo/term/GO:0016168
thylakoid	Gene Ontology	GO:0009579	7	181	0.0727285	0.259357	Asa8G04567|Asa2G04047|Asa4G01257|Asa1G03319|Asa5G04695|Asa7G06402|Asa8G02761	http://amigo.geneontology.org/amigo/term/GO:0009579
ubiquitin binding	Gene Ontology	GO:0043130	3	48	0.0752514	0.266547	Asa8G03858|Asa3G01982|Asa5G04932	http://amigo.geneontology.org/amigo/term/GO:0043130
RNA modification	Gene Ontology	GO:0009451	4	79	0.0766506	0.269856	Asa7G04414|Asa7G04415|Asa3G03420|Asa3G03419	http://amigo.geneontology.org/amigo/term/GO:0009451
regulation of meristem structural organization	Gene Ontology	GO:0009934	2	22	0.0774683	0.269856	Asa2G01118|Asa4G01258	http://amigo.geneontology.org/amigo/term/GO:0009934
zinc ion transmembrane transport	Gene Ontology	GO:0071577	2	22	0.0774683	0.269856	Asa1G00610|Asa1G00611	http://amigo.geneontology.org/amigo/term/GO:0071577
polarity specification of adaxial/abaxial axis	Gene Ontology	GO:0009944	2	22	0.0774683	0.269856	Asa2G04028|Asa2G00726	http://amigo.geneontology.org/amigo/term/GO:0009944
ubiquitin conjugating enzyme activity	Gene Ontology	GO:0061631	3	49	0.0787661	0.273472	Asa8G02711|Asa3G01426|Asa7G03562	http://amigo.geneontology.org/amigo/term/GO:0061631
endosome	Gene Ontology	GO:0005768	9	263	0.0822308	0.282224	Asa2G02219|Asa2G00419|Asa2G02504|Asa2G00324|Asa2G01434|Asa8G02636|Asa8G04192|Asa2G05307|Asa2G01433	http://amigo.geneontology.org/amigo/term/GO:0005768
nuclear chromatin	Gene Ontology	GO:0000790	3	50	0.0823511	0.282224	Asa4G05601|Asa8G03633|Asa8G04579	http://amigo.geneontology.org/amigo/term/GO:0000790
response to oomycetes	Gene Ontology	GO:0002239	2	23	0.083165	0.282224	Asa7G01074|Asa4G04699	http://amigo.geneontology.org/amigo/term/GO:0002239
cytoskeleton	Gene Ontology	GO:0005856	2	23	0.083165	0.282224	Asa2G01517|Asa2G02501	http://amigo.geneontology.org/amigo/term/GO:0005856
ethylene biosynthetic process	Gene Ontology	GO:0009693	2	23	0.083165	0.282224	Asa8G04563|Asa8G04562	http://amigo.geneontology.org/amigo/term/GO:0009693
photosynthesis, light harvesting in photosystem I	Gene Ontology	GO:0009768	2	23	0.083165	0.282224	Asa8G02361|Asa8G02360	http://amigo.geneontology.org/amigo/term/GO:0009768
trichome differentiation	Gene Ontology	GO:0010026	2	23	0.083165	0.282224	Asa2G04677|Asa5G04767	http://amigo.geneontology.org/amigo/term/GO:0010026
endomembrane system	Gene Ontology	GO:0012505	5	116	0.0852415	0.288341	Asa5G04324|Asa8G02705|Asa3G00997|Asa2G02220|Asa5G04321	http://amigo.geneontology.org/amigo/term/GO:0012505
UDP-glycosyltransferase activity	Gene Ontology	GO:0008194	3	51	0.0860052	0.289065	Asa2G01298|Asa2G01299|Asa3G00996	http://amigo.geneontology.org/amigo/term/GO:0008194
microtubule binding	Gene Ontology	GO:0008017	5	117	0.0875555	0.291624	Asa5G04813|Asa2G04484|Asa6G06050|Asa5G00189|Asa5G00182	http://amigo.geneontology.org/amigo/term/GO:0008017
pollen tube growth	Gene Ontology	GO:0009860	5	117	0.0875555	0.291624	Asa4G04966|Asa2G03849|Asa2G03611|Asa7G03721|Asa5G04714	http://amigo.geneontology.org/amigo/term/GO:0009860
flavin adenine dinucleotide binding	Gene Ontology	GO:0050660	4	83	0.0875981	0.291624	Asa2G01481|Asa2G01480|Asa3G03402|Asa5G00190	http://amigo.geneontology.org/amigo/term/GO:0050660
histone acetyltransferase activity	Gene Ontology	GO:0004402	2	24	0.0889849	0.293455	Asa8G04573|Asa5G04814	http://amigo.geneontology.org/amigo/term/GO:0004402
DNA-dependent DNA replication	Gene Ontology	GO:0006261	2	24	0.0889849	0.293455	Asa3G00166|Asa3G00167	http://amigo.geneontology.org/amigo/term/GO:0006261
regulation of cell division	Gene Ontology	GO:0051302	2	24	0.0889849	0.293455	Asa4G05032|Asa4G05033	http://amigo.geneontology.org/amigo/term/GO:0051302
dioxygenase activity	Gene Ontology	GO:0051213	3	52	0.0897268	0.294977	Asa8G04563|Asa4G04699|Asa8G04562	http://amigo.geneontology.org/amigo/term/GO:0051213
ADP binding	Gene Ontology	GO:0043531	6	154	0.0901247	0.295362	Asa6G06433|Asa6G06432|Asa4G02551|Asa4G02552|Asa2G00017|Asa2G00019	http://amigo.geneontology.org/amigo/term/GO:0043531
transmembrane receptor protein serine/threonine kinase activity	Gene Ontology	GO:0004675	3	53	0.0935147	0.30552	Asa2G04484|Asa5G00189|Asa5G00182	http://amigo.geneontology.org/amigo/term/GO:0004675
stamen development	Gene Ontology	GO:0048443	2	25	0.0949213	0.30631	Asa5G00162|Asa2G02370	http://amigo.geneontology.org/amigo/term/GO:0048443
thylakoid membrane	Gene Ontology	GO:0042651	2	25	0.0949213	0.30631	Asa6G07037|Asa2G00939	http://amigo.geneontology.org/amigo/term/GO:0042651
zinc ion transmembrane transporter activity	Gene Ontology	GO:0005385	2	25	0.0949213	0.30631	Asa1G00610|Asa1G00611	http://amigo.geneontology.org/amigo/term/GO:0005385
posttranscriptional regulation of gene expression	Gene Ontology	GO:0010608	2	25	0.0949213	0.30631	Asa7G01808|Asa7G01809	http://amigo.geneontology.org/amigo/term/GO:0010608
oxidoreductase activity, acting on paired donors, with incorporation or reduction of molecular oxygen, NAD(P)H as one donor, and incorporation of one atom of oxygen	Gene Ontology	GO:0016709	4	86	0.0962761	0.309206	Asa3G03402|Asa3G02260|Asa3G00618|Asa2G00469	http://amigo.geneontology.org/amigo/term/GO:0016709
microtubule motor activity	Gene Ontology	GO:0003777	3	54	0.0973674	0.309206	Asa2G04484|Asa5G00189|Asa5G00182	http://amigo.geneontology.org/amigo/term/GO:0003777
pollen tube	Gene Ontology	GO:0090406	3	54	0.0973674	0.309206	Asa4G04966|Asa2G00019|Asa8G03729	http://amigo.geneontology.org/amigo/term/GO:0090406
polygalacturonate 4-alpha-galacturonosyltransferase activity	Gene Ontology	GO:0047262	2	26	0.100967	0.309206	Asa8G03039|Asa4G04966	http://amigo.geneontology.org/amigo/term/GO:0047262
nucleoside metabolic process	Gene Ontology	GO:0009116	2	26	0.100967	0.309206	Asa6G06491|Asa7G02987	http://amigo.geneontology.org/amigo/term/GO:0009116
wax biosynthetic process	Gene Ontology	GO:0010025	2	26	0.100967	0.309206	Asa3G01981|Asa3G01980	http://amigo.geneontology.org/amigo/term/GO:0010025
mannan synthase activity	Gene Ontology	GO:0051753	2	26	0.100967	0.309206	Asa8G04948|Asa8G04950	http://amigo.geneontology.org/amigo/term/GO:0051753
cell division	Gene Ontology	GO:0051301	4	88	0.102277	0.309206	Asa5G04754|Asa7G07003|Asa8G04653|Asa8G04506	http://amigo.geneontology.org/amigo/term/GO:0051301
microtubule-based movement	Gene Ontology	GO:0007018	3	56	0.105262	0.309206	Asa2G04484|Asa5G00189|Asa5G00182	http://amigo.geneontology.org/amigo/term/GO:0007018
plant-type secondary cell wall biogenesis	Gene Ontology	GO:0009834	3	56	0.105262	0.309206	Asa2G02219|Asa2G01537|Asa5G03363	http://amigo.geneontology.org/amigo/term/GO:0009834
cellulase activity	Gene Ontology	GO:0008810	2	27	0.107117	0.309206	Asa8G04192|Asa8G02882	http://amigo.geneontology.org/amigo/term/GO:0008810
protein import into mitochondrial matrix	Gene Ontology	GO:0030150	2	27	0.107117	0.309206	Asa8G02761|Asa8G03507	http://amigo.geneontology.org/amigo/term/GO:0030150
nuclear envelope	Gene Ontology	GO:0005635	3	57	0.1093	0.309206	Asa2G03610|Asa6G04194|Asa3G03667	http://amigo.geneontology.org/amigo/term/GO:0005635
chloroplast relocation	Gene Ontology	GO:0009902	1	5	0.110221	0.309206	Asa5G04754	http://amigo.geneontology.org/amigo/term/GO:0009902
mRNA 3'-end processing	Gene Ontology	GO:0031124	1	5	0.110221	0.309206	Asa2G01401	http://amigo.geneontology.org/amigo/term/GO:0031124
uridine kinase activity	Gene Ontology	GO:0004849	1	5	0.110221	0.309206	Asa7G02987	http://amigo.geneontology.org/amigo/term/GO:0004849
neutral amino acid transmembrane transporter activity	Gene Ontology	GO:0015175	1	5	0.110221	0.309206	Asa4G06310	http://amigo.geneontology.org/amigo/term/GO:0015175
root meristem specification	Gene Ontology	GO:0010071	1	5	0.110221	0.309206	Asa3G03863	http://amigo.geneontology.org/amigo/term/GO:0010071
UDP-glucose metabolic process	Gene Ontology	GO:0006011	1	5	0.110221	0.309206	Asa8G03729	http://amigo.geneontology.org/amigo/term/GO:0006011
UTP:glucose-1-phosphate uridylyltransferase activity	Gene Ontology	GO:0003983	1	5	0.110221	0.309206	Asa8G03729	http://amigo.geneontology.org/amigo/term/GO:0003983
active borate transmembrane transporter activity	Gene Ontology	GO:0046715	1	5	0.110221	0.309206	Asa8G02636	http://amigo.geneontology.org/amigo/term/GO:0046715
stomatal complex formation	Gene Ontology	GO:0010376	1	5	0.110221	0.309206	Asa8G04864	http://amigo.geneontology.org/amigo/term/GO:0010376
U3 snoRNA binding	Gene Ontology	GO:0034511	1	5	0.110221	0.309206	Asa8G04506	http://amigo.geneontology.org/amigo/term/GO:0034511
tRNA-type intron splice site recognition and cleavage	Gene Ontology	GO:0000379	1	5	0.110221	0.309206	Asa5G04235	http://amigo.geneontology.org/amigo/term/GO:0000379
tRNA-intron endonuclease complex	Gene Ontology	GO:0000214	1	5	0.110221	0.309206	Asa5G04235	http://amigo.geneontology.org/amigo/term/GO:0000214
polyamine transmembrane transporter activity	Gene Ontology	GO:0015203	1	5	0.110221	0.309206	Asa4G00695	http://amigo.geneontology.org/amigo/term/GO:0015203
plastid fission	Gene Ontology	GO:0043572	1	5	0.110221	0.309206	Asa5G04754	http://amigo.geneontology.org/amigo/term/GO:0043572
Swr1 complex	Gene Ontology	GO:0000812	1	5	0.110221	0.309206	Asa2G01241	http://amigo.geneontology.org/amigo/term/GO:0000812
serine O-acetyltransferase activity	Gene Ontology	GO:0009001	1	5	0.110221	0.309206	Asa5G02119	http://amigo.geneontology.org/amigo/term/GO:0009001
NEDD8-specific protease activity	Gene Ontology	GO:0019784	1	5	0.110221	0.309206	Asa2G00467	http://amigo.geneontology.org/amigo/term/GO:0019784
methylglyoxal catabolic process to D-lactate via S-lactoyl-glutathione	Gene Ontology	GO:0019243	1	5	0.110221	0.309206	Asa6G03536	http://amigo.geneontology.org/amigo/term/GO:0019243
centromere complex assembly	Gene Ontology	GO:0034508	1	5	0.110221	0.309206	Asa2G01472	http://amigo.geneontology.org/amigo/term/GO:0034508
actin filament capping	Gene Ontology	GO:0051693	1	5	0.110221	0.309206	Asa3G00218	http://amigo.geneontology.org/amigo/term/GO:0051693
regulation of jasmonic acid biosynthetic process	Gene Ontology	GO:0080141	1	5	0.110221	0.309206	Asa4G06309	http://amigo.geneontology.org/amigo/term/GO:0080141
7-methylguanosine mRNA capping	Gene Ontology	GO:0006370	1	5	0.110221	0.309206	Asa8G04331	http://amigo.geneontology.org/amigo/term/GO:0006370
regulation of establishment of cell polarity	Gene Ontology	GO:2000114	1	5	0.110221	0.309206	Asa5G04813	http://amigo.geneontology.org/amigo/term/GO:2000114
glucose mediated signaling pathway	Gene Ontology	GO:0010255	1	5	0.110221	0.309206	Asa3G03561	http://amigo.geneontology.org/amigo/term/GO:0010255
mitochondrial transport	Gene Ontology	GO:0006839	1	5	0.110221	0.309206	Asa4G03474	http://amigo.geneontology.org/amigo/term/GO:0006839
PcG protein complex	Gene Ontology	GO:0031519	1	5	0.110221	0.309206	Asa8G04579	http://amigo.geneontology.org/amigo/term/GO:0031519
cellular aldehyde metabolic process	Gene Ontology	GO:0006081	1	5	0.110221	0.309206	Asa2G00953	http://amigo.geneontology.org/amigo/term/GO:0006081
1-phosphatidylinositol-3-phosphate 5-kinase activity	Gene Ontology	GO:0000285	1	5	0.110221	0.309206	Asa8G04578	http://amigo.geneontology.org/amigo/term/GO:0000285
condensed nuclear chromosome kinetochore	Gene Ontology	GO:0000778	1	5	0.110221	0.309206	Asa2G01472	http://amigo.geneontology.org/amigo/term/GO:0000778
CTP salvage	Gene Ontology	GO:0044211	1	5	0.110221	0.309206	Asa7G02987	http://amigo.geneontology.org/amigo/term/GO:0044211
UDP-galactosyltransferase activity	Gene Ontology	GO:0035250	1	5	0.110221	0.309206	Asa3G00997	http://amigo.geneontology.org/amigo/term/GO:0035250
siRNA binding	Gene Ontology	GO:0035197	1	5	0.110221	0.309206	Asa6G02693	http://amigo.geneontology.org/amigo/term/GO:0035197
proton-transporting V-type ATPase, V1 domain	Gene Ontology	GO:0033180	1	5	0.110221	0.309206	Asa3G00218	http://amigo.geneontology.org/amigo/term/GO:0033180
adenine phosphoribosyltransferase activity	Gene Ontology	GO:0003999	1	5	0.110221	0.309206	Asa6G06491	http://amigo.geneontology.org/amigo/term/GO:0003999
carbohydrate metabolic process	Gene Ontology	GO:0005975	10	323	0.112539	0.311621	Asa2G03847|Asa2G03846|Asa3G03401|Asa8G04330|Asa8G00425|Asa4G05072|Asa7G00875|Asa2G00420|Asa2G01244|Asa1G00613	http://amigo.geneontology.org/amigo/term/GO:0005975
response to red or far red light	Gene Ontology	GO:0009639	2	28	0.113364	0.311621	Asa5G00162|Asa2G02370	http://amigo.geneontology.org/amigo/term/GO:0009639
cellular response to abscisic acid stimulus	Gene Ontology	GO:0071215	2	28	0.113364	0.311621	Asa8G04864|Asa5G00179	http://amigo.geneontology.org/amigo/term/GO:0071215
cullin family protein binding	Gene Ontology	GO:0097602	2	28	0.113364	0.311621	Asa5G04759|Asa2G02372	http://amigo.geneontology.org/amigo/term/GO:0097602
hydrolase activity	Gene Ontology	GO:0016787	4	93	0.118001	0.311621	Asa5G04714|Asa6G04358|Asa6G06050|Asa5G04372	http://amigo.geneontology.org/amigo/term/GO:0016787
cellular response to salt stress	Gene Ontology	GO:0071472	2	29	0.119701	0.311621	Asa8G03731|Asa8G03730	http://amigo.geneontology.org/amigo/term/GO:0071472
leaf vascular tissue pattern formation	Gene Ontology	GO:0010305	2	29	0.119701	0.311621	Asa6G02693|Asa3G00295	http://amigo.geneontology.org/amigo/term/GO:0010305
cyclin-dependent protein serine/threonine kinase activity	Gene Ontology	GO:0004693	2	29	0.119701	0.311621	Asa8G03633|Asa8G04584	http://amigo.geneontology.org/amigo/term/GO:0004693
cell death	Gene Ontology	GO:0008219	2	29	0.119701	0.311621	Asa2G00324|Asa7G07003	http://amigo.geneontology.org/amigo/term/GO:0008219
xylem and phloem pattern formation	Gene Ontology	GO:0010051	2	29	0.119701	0.311621	Asa2G07064|Asa2G00726	http://amigo.geneontology.org/amigo/term/GO:0010051
response to sucrose	Gene Ontology	GO:0009744	3	61	0.126028	0.311621	Asa4G05846|Asa4G05845|Asa4G05844	http://amigo.geneontology.org/amigo/term/GO:0009744
multidimensional cell growth	Gene Ontology	GO:0009825	2	30	0.126124	0.311621	Asa7G00877|Asa7G03320	http://amigo.geneontology.org/amigo/term/GO:0009825
response to ozone	Gene Ontology	GO:0010193	2	30	0.126124	0.311621	Asa8G03731|Asa8G03730	http://amigo.geneontology.org/amigo/term/GO:0010193
actin cytoskeleton organization	Gene Ontology	GO:0030036	2	30	0.126124	0.311621	Asa2G01517|Asa2G03849	http://amigo.geneontology.org/amigo/term/GO:0030036
plant seed peroxidase activity	Gene Ontology	GO:1990137	1	6	0.127373	0.311621	Asa2G00339	http://amigo.geneontology.org/amigo/term/GO:1990137
U4 snRNP	Gene Ontology	GO:0005687	1	6	0.127373	0.311621	Asa8G04582	http://amigo.geneontology.org/amigo/term/GO:0005687
glycerol catabolic process	Gene Ontology	GO:0019563	1	6	0.127373	0.311621	Asa2G04047	http://amigo.geneontology.org/amigo/term/GO:0019563
PAM complex, Tim23 associated import motor	Gene Ontology	GO:0001405	1	6	0.127373	0.311621	Asa8G02761	http://amigo.geneontology.org/amigo/term/GO:0001405
malate dehydrogenase (decarboxylating) (NAD+) activity	Gene Ontology	GO:0004471	1	6	0.127373	0.311621	Asa3G03560	http://amigo.geneontology.org/amigo/term/GO:0004471
spliceosomal tri-snRNP complex	Gene Ontology	GO:0097526	1	6	0.127373	0.311621	Asa8G04582	http://amigo.geneontology.org/amigo/term/GO:0097526
autophagosome	Gene Ontology	GO:0005776	1	6	0.127373	0.311621	Asa8G04652	http://amigo.geneontology.org/amigo/term/GO:0005776
COP9 signalosome assembly	Gene Ontology	GO:0010387	1	6	0.127373	0.311621	Asa2G00467	http://amigo.geneontology.org/amigo/term/GO:0010387
myosin complex	Gene Ontology	GO:0016459	1	6	0.127373	0.311621	Asa8G02710	http://amigo.geneontology.org/amigo/term/GO:0016459
adventitious root development	Gene Ontology	GO:0048830	1	6	0.127373	0.311621	Asa6G02693	http://amigo.geneontology.org/amigo/term/GO:0048830
negative regulation of lateral root development	Gene Ontology	GO:1901332	1	6	0.127373	0.311621	Asa3G00619	http://amigo.geneontology.org/amigo/term/GO:1901332
mRNA 5'-UTR binding	Gene Ontology	GO:0048027	1	6	0.127373	0.311621	Asa4G05070	http://amigo.geneontology.org/amigo/term/GO:0048027
regulation of stomatal opening	Gene Ontology	GO:1902456	1	6	0.127373	0.311621	Asa2G04199	http://amigo.geneontology.org/amigo/term/GO:1902456
cell wall pectin biosynthetic process	Gene Ontology	GO:0052325	1	6	0.127373	0.311621	Asa4G04966	http://amigo.geneontology.org/amigo/term/GO:0052325
histone exchange	Gene Ontology	GO:0043486	1	6	0.127373	0.311621	Asa2G01241	http://amigo.geneontology.org/amigo/term/GO:0043486
UMP salvage	Gene Ontology	GO:0044206	1	6	0.127373	0.311621	Asa7G02987	http://amigo.geneontology.org/amigo/term/GO:0044206
indole-3-acetic acid amido synthetase activity	Gene Ontology	GO:0010279	1	6	0.127373	0.311621	Asa8G02694	http://amigo.geneontology.org/amigo/term/GO:0010279
transmembrane receptor protein kinase activity	Gene Ontology	GO:0019199	1	6	0.127373	0.311621	Asa5G00179	http://amigo.geneontology.org/amigo/term/GO:0019199
mannokinase activity	Gene Ontology	GO:0019158	1	6	0.127373	0.311621	Asa3G03561	http://amigo.geneontology.org/amigo/term/GO:0019158
protein C-terminus binding	Gene Ontology	GO:0008022	1	6	0.127373	0.311621	Asa1G03530	http://amigo.geneontology.org/amigo/term/GO:0008022
radial pattern formation	Gene Ontology	GO:0009956	1	6	0.127373	0.311621	Asa2G00726	http://amigo.geneontology.org/amigo/term/GO:0009956
adenine salvage	Gene Ontology	GO:0006168	1	6	0.127373	0.311621	Asa6G06491	http://amigo.geneontology.org/amigo/term/GO:0006168
inositol metabolic process	Gene Ontology	GO:0006020	1	6	0.127373	0.311621	Asa4G00692	http://amigo.geneontology.org/amigo/term/GO:0006020
mannan endo-1,4-beta-mannosidase activity	Gene Ontology	GO:0016985	1	6	0.127373	0.311621	Asa7G00875	http://amigo.geneontology.org/amigo/term/GO:0016985
'de novo' UMP biosynthetic process	Gene Ontology	GO:0044205	1	6	0.127373	0.311621	Asa8G02635	http://amigo.geneontology.org/amigo/term/GO:0044205
glucose transmembrane transporter activity	Gene Ontology	GO:0005355	1	6	0.127373	0.311621	Asa1G03527	http://amigo.geneontology.org/amigo/term/GO:0005355
ubiquinol-cytochrome-c reductase activity	Gene Ontology	GO:0008121	1	6	0.127373	0.311621	Asa7G04338	http://amigo.geneontology.org/amigo/term/GO:0008121
isocitrate dehydrogenase (NAD+) activity	Gene Ontology	GO:0004449	1	6	0.127373	0.311621	Asa4G05104	http://amigo.geneontology.org/amigo/term/GO:0004449
protein glutathionylation	Gene Ontology	GO:0010731	1	6	0.127373	0.311621	Asa2G01426	http://amigo.geneontology.org/amigo/term/GO:0010731
transpiration	Gene Ontology	GO:0010148	1	6	0.127373	0.311621	Asa3G03561	http://amigo.geneontology.org/amigo/term/GO:0010148
malic enzyme activity	Gene Ontology	GO:0004470	1	6	0.127373	0.311621	Asa3G03560	http://amigo.geneontology.org/amigo/term/GO:0004470
cellular glucose homeostasis	Gene Ontology	GO:0001678	1	6	0.127373	0.311621	Asa3G03561	http://amigo.geneontology.org/amigo/term/GO:0001678
commitment complex	Gene Ontology	GO:0000243	1	6	0.127373	0.311621	Asa8G04582	http://amigo.geneontology.org/amigo/term/GO:0000243
regulation of carbohydrate metabolic process	Gene Ontology	GO:0006109	1	6	0.127373	0.311621	Asa5G04695	http://amigo.geneontology.org/amigo/term/GO:0006109
miRNA binding	Gene Ontology	GO:0035198	1	6	0.127373	0.311621	Asa6G02693	http://amigo.geneontology.org/amigo/term/GO:0035198
histone H3-K9 methylation	Gene Ontology	GO:0051567	1	6	0.127373	0.311621	Asa4G01273	http://amigo.geneontology.org/amigo/term/GO:0051567
uracil phosphoribosyltransferase activity	Gene Ontology	GO:0004845	1	6	0.127373	0.311621	Asa7G02987	http://amigo.geneontology.org/amigo/term/GO:0004845
sterol biosynthetic process	Gene Ontology	GO:0016126	2	31	0.132627	0.318017	Asa3G01981|Asa3G01980	http://amigo.geneontology.org/amigo/term/GO:0016126
late endosome	Gene Ontology	GO:0005770	2	31	0.132627	0.318017	Asa8G02705|Asa8G02587	http://amigo.geneontology.org/amigo/term/GO:0005770
sugar mediated signaling pathway	Gene Ontology	GO:0010182	2	31	0.132627	0.318017	Asa3G03561|Asa7G07003	http://amigo.geneontology.org/amigo/term/GO:0010182
solute:proton antiporter activity	Gene Ontology	GO:0015299	2	31	0.132627	0.318017	Asa8G02705|Asa2G00939	http://amigo.geneontology.org/amigo/term/GO:0015299
post-embryonic development	Gene Ontology	GO:0009791	2	31	0.132627	0.318017	Asa2G04783|Asa3G03863	http://amigo.geneontology.org/amigo/term/GO:0009791
protein phosphorylation	Gene Ontology	GO:0006468	20	774	0.137517	0.318017	Asa8G04584|Asa8G03633|Asa3G03669|Asa5G00180|Asa5G00182|Asa2G01749|Asa1G03736|Asa4G05870|Asa4G05032|Asa4G05033|Asa4G05875|Asa5G00177|Asa3G03582|Asa5G04949|Asa5G00189|Asa6G05967|Asa2G04484|Asa4G05078|Asa5G00179|Asa5G00178	http://amigo.geneontology.org/amigo/term/GO:0006468
cellular amino acid metabolic process	Gene Ontology	GO:0006520	2	32	0.139204	0.318017	Asa8G02635|Asa3G03401	http://amigo.geneontology.org/amigo/term/GO:0006520
ribosomal small subunit assembly	Gene Ontology	GO:0000028	2	32	0.139204	0.318017	Asa4G05070|Asa5G05236	http://amigo.geneontology.org/amigo/term/GO:0000028
cellular response to nitrogen starvation	Gene Ontology	GO:0006995	2	32	0.139204	0.318017	Asa4G05843|Asa3G03669	http://amigo.geneontology.org/amigo/term/GO:0006995
serine-type endopeptidase activity	Gene Ontology	GO:0004252	4	100	0.141636	0.318017	Asa3G01160|Asa5G04941|Asa5G04942|Asa3G01162	http://amigo.geneontology.org/amigo/term/GO:0004252
chloroplast organization	Gene Ontology	GO:0009658	5	138	0.143288	0.318017	Asa2G04047|Asa7G06402|Asa3G03669|Asa5G04754|Asa2G00939	http://amigo.geneontology.org/amigo/term/GO:0009658
translation	Gene Ontology	GO:0006412	8	258	0.144117	0.318017	Asa8G04567|Asa8G04932|Asa7G06866|Asa4G05872|Asa5G05236|Asa7G00320|Asa4G05070|Asa7G06402	http://amigo.geneontology.org/amigo/term/GO:0006412
tRNA pseudouridine synthesis	Gene Ontology	GO:0031119	1	7	0.144196	0.318017	Asa2G02557	http://amigo.geneontology.org/amigo/term/GO:0031119
borate efflux transmembrane transporter activity	Gene Ontology	GO:0080139	1	7	0.144196	0.318017	Asa8G02636	http://amigo.geneontology.org/amigo/term/GO:0080139
histone H4 acetylation	Gene Ontology	GO:0043967	1	7	0.144196	0.318017	Asa5G04814	http://amigo.geneontology.org/amigo/term/GO:0043967
ATP dimethylallyltransferase activity	Gene Ontology	GO:0052622	1	7	0.144196	0.318017	Asa8G02890	http://amigo.geneontology.org/amigo/term/GO:0052622
meristem determinacy	Gene Ontology	GO:0010022	1	7	0.144196	0.318017	Asa7G06404	http://amigo.geneontology.org/amigo/term/GO:0010022
cytosine C-5 DNA demethylase activity	Gene Ontology	GO:0051747	1	7	0.144196	0.318017	Asa3G03280	http://amigo.geneontology.org/amigo/term/GO:0051747
polyamine transport	Gene Ontology	GO:0015846	1	7	0.144196	0.318017	Asa4G00695	http://amigo.geneontology.org/amigo/term/GO:0015846
thiolester hydrolase activity	Gene Ontology	GO:0016790	1	7	0.144196	0.318017	Asa4G05079	http://amigo.geneontology.org/amigo/term/GO:0016790
myo-inositol hexakisphosphate biosynthetic process	Gene Ontology	GO:0010264	1	7	0.144196	0.318017	Asa2G04783	http://amigo.geneontology.org/amigo/term/GO:0010264
diacylglycerol kinase activity	Gene Ontology	GO:0004143	1	7	0.144196	0.318017	Asa8G00893	http://amigo.geneontology.org/amigo/term/GO:0004143
response to nitrate starvation	Gene Ontology	GO:0090548	1	7	0.144196	0.318017	Asa4G05843	http://amigo.geneontology.org/amigo/term/GO:0090548
90S preribosome	Gene Ontology	GO:0030686	1	7	0.144196	0.318017	Asa8G04506	http://amigo.geneontology.org/amigo/term/GO:0030686
pyruvate metabolic process	Gene Ontology	GO:0006090	1	7	0.144196	0.318017	Asa3G03560	http://amigo.geneontology.org/amigo/term/GO:0006090
cyclin-dependent protein serine/threonine kinase activator activity	Gene Ontology	GO:0061575	1	7	0.144196	0.318017	Asa8G03858	http://amigo.geneontology.org/amigo/term/GO:0061575
regulation of phosphoprotein phosphatase activity	Gene Ontology	GO:0043666	1	7	0.144196	0.318017	Asa3G03570	http://amigo.geneontology.org/amigo/term/GO:0043666
gamma-tubulin binding	Gene Ontology	GO:0043015	1	7	0.144196	0.318017	Asa6G06050	http://amigo.geneontology.org/amigo/term/GO:0043015
inorganic anion exchanger activity	Gene Ontology	GO:0005452	1	7	0.144196	0.318017	Asa8G02636	http://amigo.geneontology.org/amigo/term/GO:0005452
AMP salvage	Gene Ontology	GO:0044209	1	7	0.144196	0.318017	Asa6G06491	http://amigo.geneontology.org/amigo/term/GO:0044209
succinate dehydrogenase activity	Gene Ontology	GO:0000104	1	7	0.144196	0.318017	Asa5G00190	http://amigo.geneontology.org/amigo/term/GO:0000104
glutamine biosynthetic process	Gene Ontology	GO:0006542	1	7	0.144196	0.318017	Asa6G06050	http://amigo.geneontology.org/amigo/term/GO:0006542
ADP dimethylallyltransferase activity	Gene Ontology	GO:0052623	1	7	0.144196	0.318017	Asa8G02890	http://amigo.geneontology.org/amigo/term/GO:0052623
anthocyanin-containing compound metabolic process	Gene Ontology	GO:0046283	1	7	0.144196	0.318017	Asa7G07001	http://amigo.geneontology.org/amigo/term/GO:0046283
regulation of peroxisome size	Gene Ontology	GO:0044375	1	7	0.144196	0.318017	Asa3G03670	http://amigo.geneontology.org/amigo/term/GO:0044375
histone H3 acetylation	Gene Ontology	GO:0043966	1	7	0.144196	0.318017	Asa5G04814	http://amigo.geneontology.org/amigo/term/GO:0043966
positive regulation of fatty acid biosynthetic process	Gene Ontology	GO:0045723	1	7	0.144196	0.318017	Asa4G02840	http://amigo.geneontology.org/amigo/term/GO:0045723
succinate dehydrogenase (ubiquinone) activity	Gene Ontology	GO:0008177	1	7	0.144196	0.318017	Asa5G00190	http://amigo.geneontology.org/amigo/term/GO:0008177
protein kinase C-activating G protein-coupled receptor signaling pathway	Gene Ontology	GO:0007205	1	7	0.144196	0.318017	Asa8G00893	http://amigo.geneontology.org/amigo/term/GO:0007205
glucose binding	Gene Ontology	GO:0005536	1	7	0.144196	0.318017	Asa3G03561	http://amigo.geneontology.org/amigo/term/GO:0005536
actin filament	Gene Ontology	GO:0005884	1	7	0.144196	0.318017	Asa2G03849	http://amigo.geneontology.org/amigo/term/GO:0005884
adenyl-nucleotide exchange factor activity	Gene Ontology	GO:0000774	1	7	0.144196	0.318017	Asa8G02761	http://amigo.geneontology.org/amigo/term/GO:0000774
glutamate-ammonia ligase activity	Gene Ontology	GO:0004356	1	7	0.144196	0.318017	Asa6G06050	http://amigo.geneontology.org/amigo/term/GO:0004356
cellular lipid metabolic process	Gene Ontology	GO:0044255	1	7	0.144196	0.318017	Asa8G04645	http://amigo.geneontology.org/amigo/term/GO:0044255
virus induced gene silencing	Gene Ontology	GO:0009616	1	7	0.144196	0.318017	Asa6G02693	http://amigo.geneontology.org/amigo/term/GO:0009616
mRNA cis splicing, via spliceosome	Gene Ontology	GO:0045292	2	33	0.14585	0.320904	Asa3G03413|Asa4G05916	http://amigo.geneontology.org/amigo/term/GO:0045292
identical protein binding	Gene Ontology	GO:0042802	6	178	0.146115	0.320904	Asa6G02242|Asa2G07064|Asa2G01241|Asa4G06309|Asa5G04767|Asa5G04754	http://amigo.geneontology.org/amigo/term/GO:0042802
ATPase-coupled transmembrane transporter activity	Gene Ontology	GO:0042626	4	102	0.148709	0.324478	Asa5G00162|Asa2G01000|Asa2G02370|Asa6G07039	http://amigo.geneontology.org/amigo/term/GO:0042626
xylem development	Gene Ontology	GO:0010089	2	35	0.159329	0.324478	Asa6G04195|Asa3G03268	http://amigo.geneontology.org/amigo/term/GO:0010089
ATP transmembrane transporter activity	Gene Ontology	GO:0005347	2	35	0.159329	0.324478	Asa6G02239|Asa3G01159	http://amigo.geneontology.org/amigo/term/GO:0005347
isopentenyl diphosphate biosynthetic process, methylerythritol 4-phosphate pathway	Gene Ontology	GO:0019288	1	8	0.160695	0.324478	Asa8G03867	http://amigo.geneontology.org/amigo/term/GO:0019288
glycerol ether metabolic process	Gene Ontology	GO:0006662	1	8	0.160695	0.324478	Asa5G04695	http://amigo.geneontology.org/amigo/term/GO:0006662
protein modification by small protein removal	Gene Ontology	GO:0070646	1	8	0.160695	0.324478	Asa4G05600	http://amigo.geneontology.org/amigo/term/GO:0070646
positive regulation of translation	Gene Ontology	GO:0045727	1	8	0.160695	0.324478	Asa1G04046	http://amigo.geneontology.org/amigo/term/GO:0045727
AMP dimethylallyltransferase activity	Gene Ontology	GO:0009824	1	8	0.160695	0.324478	Asa8G02890	http://amigo.geneontology.org/amigo/term/GO:0009824
exosome (RNase complex)	Gene Ontology	GO:0000178	1	8	0.160695	0.324478	Asa2G03636	http://amigo.geneontology.org/amigo/term/GO:0000178
NAD+ diphosphatase activity	Gene Ontology	GO:0000210	1	8	0.160695	0.324478	Asa1G04047	http://amigo.geneontology.org/amigo/term/GO:0000210
salicylic acid biosynthetic process	Gene Ontology	GO:0009697	1	8	0.160695	0.324478	Asa8G04653	http://amigo.geneontology.org/amigo/term/GO:0009697
abaxial cell fate specification	Gene Ontology	GO:0010158	1	8	0.160695	0.324478	Asa2G00726	http://amigo.geneontology.org/amigo/term/GO:0010158
glyceraldehyde-3-phosphate dehydrogenase (NAD+) (non-phosphorylating) activity	Gene Ontology	GO:0043878	1	8	0.160695	0.324478	Asa2G00953	http://amigo.geneontology.org/amigo/term/GO:0043878
fructokinase activity	Gene Ontology	GO:0008865	1	8	0.160695	0.324478	Asa3G03561	http://amigo.geneontology.org/amigo/term/GO:0008865
photosynthetic acclimation	Gene Ontology	GO:0009643	1	8	0.160695	0.324478	Asa2G00939	http://amigo.geneontology.org/amigo/term/GO:0009643
S-(hydroxymethyl)glutathione dehydrogenase activity	Gene Ontology	GO:0051903	1	8	0.160695	0.324478	Asa4G01790	http://amigo.geneontology.org/amigo/term/GO:0051903
callose deposition in cell wall	Gene Ontology	GO:0052543	1	8	0.160695	0.324478	Asa8G03729	http://amigo.geneontology.org/amigo/term/GO:0052543
ferric-chelate reductase activity	Gene Ontology	GO:0000293	1	8	0.160695	0.324478	Asa5G04757	http://amigo.geneontology.org/amigo/term/GO:0000293
phyllome development	Gene Ontology	GO:0048827	1	8	0.160695	0.324478	Asa8G02587	http://amigo.geneontology.org/amigo/term/GO:0048827
nuclear periphery	Gene Ontology	GO:0034399	1	8	0.160695	0.324478	Asa3G03667	http://amigo.geneontology.org/amigo/term/GO:0034399
extracellular ATP signaling	Gene Ontology	GO:0106167	1	8	0.160695	0.324478	Asa7G07003	http://amigo.geneontology.org/amigo/term/GO:0106167
positive regulation of protein catabolic process	Gene Ontology	GO:0045732	1	8	0.160695	0.324478	Asa2G00467	http://amigo.geneontology.org/amigo/term/GO:0045732
myosin XI tail binding	Gene Ontology	GO:0080115	1	8	0.160695	0.324478	Asa2G02220	http://amigo.geneontology.org/amigo/term/GO:0080115
nucleotide-sugar transmembrane transport	Gene Ontology	GO:0015780	1	8	0.160695	0.324478	Asa1G03527	http://amigo.geneontology.org/amigo/term/GO:0015780
protein prenylation	Gene Ontology	GO:0018342	1	8	0.160695	0.324478	Asa4G01258	http://amigo.geneontology.org/amigo/term/GO:0018342
peptidyl-diphthamide biosynthetic process from peptidyl-histidine	Gene Ontology	GO:0017183	1	8	0.160695	0.324478	Asa7G06403	http://amigo.geneontology.org/amigo/term/GO:0017183
peptide receptor activity	Gene Ontology	GO:0001653	1	8	0.160695	0.324478	Asa6G02242	http://amigo.geneontology.org/amigo/term/GO:0001653
drought recovery	Gene Ontology	GO:0009819	1	8	0.160695	0.324478	Asa2G00339	http://amigo.geneontology.org/amigo/term/GO:0009819
maintenance of floral organ identity	Gene Ontology	GO:0048497	1	8	0.160695	0.324478	Asa7G00290	http://amigo.geneontology.org/amigo/term/GO:0048497
adaxial/abaxial axis specification	Gene Ontology	GO:0009943	1	8	0.160695	0.324478	Asa2G00726	http://amigo.geneontology.org/amigo/term/GO:0009943
alcohol dehydrogenase activity, zinc-dependent	Gene Ontology	GO:0004024	1	8	0.160695	0.324478	Asa4G01790	http://amigo.geneontology.org/amigo/term/GO:0004024
double-stranded methylated DNA binding	Gene Ontology	GO:0010385	1	8	0.160695	0.324478	Asa8G04573	http://amigo.geneontology.org/amigo/term/GO:0010385
ribosomal large subunit binding	Gene Ontology	GO:0043023	1	8	0.160695	0.324478	Asa7G06402	http://amigo.geneontology.org/amigo/term/GO:0043023
nucleoside diphosphate kinase activity	Gene Ontology	GO:0004550	1	8	0.160695	0.324478	Asa4G05848	http://amigo.geneontology.org/amigo/term/GO:0004550
'de novo' pyrimidine nucleobase biosynthetic process	Gene Ontology	GO:0006207	1	8	0.160695	0.324478	Asa8G02635	http://amigo.geneontology.org/amigo/term/GO:0006207
regulation of salicylic acid metabolic process	Gene Ontology	GO:0010337	1	8	0.160695	0.324478	Asa7G00877	http://amigo.geneontology.org/amigo/term/GO:0010337
stomatal complex patterning	Gene Ontology	GO:0010375	1	8	0.160695	0.324478	Asa8G04864	http://amigo.geneontology.org/amigo/term/GO:0010375
developmental process involved in reproduction	Gene Ontology	GO:0003006	1	8	0.160695	0.324478	Asa4G01514	http://amigo.geneontology.org/amigo/term/GO:0003006
mitochondrial electron transport, succinate to ubiquinone	Gene Ontology	GO:0006121	1	8	0.160695	0.324478	Asa5G00190	http://amigo.geneontology.org/amigo/term/GO:0006121
plant-type cell wall cellulose biosynthetic process	Gene Ontology	GO:0052324	1	8	0.160695	0.324478	Asa5G03363	http://amigo.geneontology.org/amigo/term/GO:0052324
posttranscriptional gene silencing	Gene Ontology	GO:0016441	1	8	0.160695	0.324478	Asa6G02693	http://amigo.geneontology.org/amigo/term/GO:0016441
cell redox homeostasis	Gene Ontology	GO:0045454	3	69	0.161931	0.324478	Asa2G01481|Asa2G01480|Asa5G04695	http://amigo.geneontology.org/amigo/term/GO:0045454
shoot system development	Gene Ontology	GO:0048367	3	69	0.161931	0.324478	Asa8G04192|Asa8G02693|Asa8G02690	http://amigo.geneontology.org/amigo/term/GO:0048367
regulation of timing of transition from vegetative to reproductive phase	Gene Ontology	GO:0048510	2	37	0.173024	0.341419	Asa2G03609|Asa7G01405	http://amigo.geneontology.org/amigo/term/GO:0048510
heme binding	Gene Ontology	GO:0020037	10	357	0.173972	0.341419	Asa3G00618|Asa2G00469|Asa7G04416|Asa7G04417|Asa3G02260|Asa2G01086|Asa3G02258|Asa3G02259|Asa3G03268|Asa8G03855	http://amigo.geneontology.org/amigo/term/GO:0020037
lipid binding	Gene Ontology	GO:0008289	3	72	0.17611	0.341419	Asa6G06080|Asa6G06079|Asa7G00290	http://amigo.geneontology.org/amigo/term/GO:0008289
regulation of developmental growth	Gene Ontology	GO:0048638	1	9	0.176876	0.341419	Asa2G01241	http://amigo.geneontology.org/amigo/term/GO:0048638
aldehyde dehydrogenase (NAD+) activity	Gene Ontology	GO:0004029	1	9	0.176876	0.341419	Asa2G00953	http://amigo.geneontology.org/amigo/term/GO:0004029
farnesyltranstransferase activity	Gene Ontology	GO:0004311	1	9	0.176876	0.341419	Asa4G01258	http://amigo.geneontology.org/amigo/term/GO:0004311
tRNA dimethylallyltransferase activity	Gene Ontology	GO:0052381	1	9	0.176876	0.341419	Asa8G02890	http://amigo.geneontology.org/amigo/term/GO:0052381
tRNA splicing, via endonucleolytic cleavage and ligation	Gene Ontology	GO:0006388	1	9	0.176876	0.341419	Asa5G04235	http://amigo.geneontology.org/amigo/term/GO:0006388
clathrin vesicle coat	Gene Ontology	GO:0030125	1	9	0.176876	0.341419	Asa2G05307	http://amigo.geneontology.org/amigo/term/GO:0030125
response to hormone	Gene Ontology	GO:0009725	1	9	0.176876	0.341419	Asa7G07003	http://amigo.geneontology.org/amigo/term/GO:0009725
formaldehyde catabolic process	Gene Ontology	GO:0046294	1	9	0.176876	0.341419	Asa4G01790	http://amigo.geneontology.org/amigo/term/GO:0046294
ubiquitin ligase activator activity	Gene Ontology	GO:1990757	1	9	0.176876	0.341419	Asa7G03320	http://amigo.geneontology.org/amigo/term/GO:1990757
positive regulation of ubiquitin protein ligase activity	Gene Ontology	GO:1904668	1	9	0.176876	0.341419	Asa7G03320	http://amigo.geneontology.org/amigo/term/GO:1904668
L-ascorbate peroxidase activity	Gene Ontology	GO:0016688	1	9	0.176876	0.341419	Asa2G01086	http://amigo.geneontology.org/amigo/term/GO:0016688
DNA (cytosine-5-)-methyltransferase activity	Gene Ontology	GO:0003886	1	9	0.176876	0.341419	Asa4G01273	http://amigo.geneontology.org/amigo/term/GO:0003886
anther wall tapetum development	Gene Ontology	GO:0048658	1	9	0.176876	0.341419	Asa4G05843	http://amigo.geneontology.org/amigo/term/GO:0048658
positive regulation of anaphase-promoting complex-dependent catabolic process	Gene Ontology	GO:1905786	1	9	0.176876	0.341419	Asa7G03320	http://amigo.geneontology.org/amigo/term/GO:1905786
oxaloacetate decarboxylase activity	Gene Ontology	GO:0008948	1	9	0.176876	0.341419	Asa3G03560	http://amigo.geneontology.org/amigo/term/GO:0008948
ADP-ribose diphosphatase activity	Gene Ontology	GO:0047631	1	9	0.176876	0.341419	Asa1G04047	http://amigo.geneontology.org/amigo/term/GO:0047631
positive regulation of transcription by RNA polymerase II	Gene Ontology	GO:0045944	5	149	0.177333	0.341675	Asa8G03817|Asa4G05400|Asa8G03878|Asa8G03880|Asa4G03473	http://amigo.geneontology.org/amigo/term/GO:0045944
positive regulation of abscisic acid-activated signaling pathway	Gene Ontology	GO:0009789	2	38	0.179942	0.345437	Asa8G00427|Asa7G07003	http://amigo.geneontology.org/amigo/term/GO:0009789
chloroplast outer membrane	Gene Ontology	GO:0009707	2	38	0.179942	0.345437	Asa1G04656|Asa1G04657	http://amigo.geneontology.org/amigo/term/GO:0009707
positive regulation of transcription, DNA-templated	Gene Ontology	GO:0045893	8	277	0.187034	0.355111	Asa3G04820|Asa8G04579|Asa7G01405|Asa4G02840|Asa1G04657|Asa1G04656|Asa3G01906|Asa8G00892	http://amigo.geneontology.org/amigo/term/GO:0045893
signal recognition particle, endoplasmic reticulum targeting	Gene Ontology	GO:0005786	1	10	0.192745	0.355111	Asa8G04583	http://amigo.geneontology.org/amigo/term/GO:0005786
borate transport	Gene Ontology	GO:0046713	1	10	0.192745	0.355111	Asa8G02636	http://amigo.geneontology.org/amigo/term/GO:0046713
adaxial/abaxial pattern specification	Gene Ontology	GO:0009955	1	10	0.192745	0.355111	Asa6G02693	http://amigo.geneontology.org/amigo/term/GO:0009955
response to iron ion starvation	Gene Ontology	GO:1990641	1	10	0.192745	0.355111	Asa7G03169	http://amigo.geneontology.org/amigo/term/GO:1990641
glutathione peroxidase activity	Gene Ontology	GO:0004602	1	10	0.192745	0.355111	Asa7G04347	http://amigo.geneontology.org/amigo/term/GO:0004602
SWI/SNF complex	Gene Ontology	GO:0016514	1	10	0.192745	0.355111	Asa8G03817	http://amigo.geneontology.org/amigo/term/GO:0016514
receptor-mediated endocytosis	Gene Ontology	GO:0006898	1	10	0.192745	0.355111	Asa8G03817	http://amigo.geneontology.org/amigo/term/GO:0006898
negative regulation of cell growth	Gene Ontology	GO:0030308	1	10	0.192745	0.355111	Asa4G05843	http://amigo.geneontology.org/amigo/term/GO:0030308
AMP binding	Gene Ontology	GO:0016208	1	10	0.192745	0.355111	Asa5G04696	http://amigo.geneontology.org/amigo/term/GO:0016208
nuclease activity	Gene Ontology	GO:0004518	1	10	0.192745	0.355111	Asa5G04235	http://amigo.geneontology.org/amigo/term/GO:0004518
poly(A)+ mRNA export from nucleus	Gene Ontology	GO:0016973	1	10	0.192745	0.355111	Asa3G03667	http://amigo.geneontology.org/amigo/term/GO:0016973
response to mechanical stimulus	Gene Ontology	GO:0009612	1	10	0.192745	0.355111	Asa7G06405	http://amigo.geneontology.org/amigo/term/GO:0009612
regulation of photosynthesis	Gene Ontology	GO:0010109	1	10	0.192745	0.355111	Asa2G00939	http://amigo.geneontology.org/amigo/term/GO:0010109
post-embryonic plant morphogenesis	Gene Ontology	GO:0090698	1	10	0.192745	0.355111	Asa3G04819	http://amigo.geneontology.org/amigo/term/GO:0090698
mitochondrial respiratory chain complex II, succinate dehydrogenase complex (ubiquinone)	Gene Ontology	GO:0005749	1	10	0.192745	0.355111	Asa5G00190	http://amigo.geneontology.org/amigo/term/GO:0005749
anaphase-promoting complex binding	Gene Ontology	GO:0010997	1	10	0.192745	0.355111	Asa7G03320	http://amigo.geneontology.org/amigo/term/GO:0010997
7S RNA binding	Gene Ontology	GO:0008312	1	10	0.192745	0.355111	Asa8G04583	http://amigo.geneontology.org/amigo/term/GO:0008312
spliceosomal snRNP assembly	Gene Ontology	GO:0000387	1	10	0.192745	0.355111	Asa8G04582	http://amigo.geneontology.org/amigo/term/GO:0000387
hydrolase activity, hydrolyzing N-glycosyl compounds	Gene Ontology	GO:0016799	1	10	0.192745	0.355111	Asa2G03108	http://amigo.geneontology.org/amigo/term/GO:0016799
response to carbon dioxide	Gene Ontology	GO:0010037	1	10	0.192745	0.355111	Asa3G04661	http://amigo.geneontology.org/amigo/term/GO:0010037
cell projection	Gene Ontology	GO:0042995	1	10	0.192745	0.355111	Asa2G01517	http://amigo.geneontology.org/amigo/term/GO:0042995
hydro-lyase activity	Gene Ontology	GO:0016836	1	10	0.192745	0.355111	Asa3G04661	http://amigo.geneontology.org/amigo/term/GO:0016836
thylakoid membrane organization	Gene Ontology	GO:0010027	2	40	0.193896	0.356607	Asa5G00162|Asa2G02370	http://amigo.geneontology.org/amigo/term/GO:0010027
protein self-association	Gene Ontology	GO:0043621	3	76	0.195518	0.358962	Asa6G06050|Asa2G00019|Asa5G04754	http://amigo.geneontology.org/amigo/term/GO:0043621
calcium-mediated signaling	Gene Ontology	GO:0019722	3	77	0.200451	0.366101	Asa3G03582|Asa8G04865|Asa4G06309	http://amigo.geneontology.org/amigo/term/GO:0019722
regulation of flower development	Gene Ontology	GO:0009909	3	77	0.200451	0.366101	Asa8G03817|Asa2G01241|Asa7G06404	http://amigo.geneontology.org/amigo/term/GO:0009909
transcription regulatory region sequence-specific DNA binding	Gene Ontology	GO:0000976	12	460	0.203324	0.367072	Asa3G04820|Asa2G04677|Asa3G00619|Asa7G02746|Asa6G04195|Asa8G03880|Asa4G05400|Asa8G03878|Asa2G00726|Asa3G01906|Asa2G03609|Asa8G00892	http://amigo.geneontology.org/amigo/term/GO:0000976
scopolin beta-glucosidase activity	Gene Ontology	GO:0102483	2	42	0.207982	0.367072	Asa8G04330|Asa8G00425	http://amigo.geneontology.org/amigo/term/GO:0102483
chlorophyll biosynthetic process	Gene Ontology	GO:0015995	2	42	0.207982	0.367072	Asa6G07037|Asa1G03319	http://amigo.geneontology.org/amigo/term/GO:0015995
extracellular exosome	Gene Ontology	GO:0070062	1	11	0.20831	0.367072	Asa1G02988	http://amigo.geneontology.org/amigo/term/GO:0070062
regulation of DNA methylation	Gene Ontology	GO:0044030	1	11	0.20831	0.367072	Asa8G04573	http://amigo.geneontology.org/amigo/term/GO:0044030
developmental growth	Gene Ontology	GO:0048589	1	11	0.20831	0.367072	Asa8G04582	http://amigo.geneontology.org/amigo/term/GO:0048589
acyl carrier activity	Gene Ontology	GO:0000036	1	11	0.20831	0.367072	Asa2G03737	http://amigo.geneontology.org/amigo/term/GO:0000036
trehalose metabolism in response to stress	Gene Ontology	GO:0070413	1	11	0.20831	0.367072	Asa7G00321	http://amigo.geneontology.org/amigo/term/GO:0070413
mRNA destabilization	Gene Ontology	GO:0061157	1	11	0.20831	0.367072	Asa6G06081	http://amigo.geneontology.org/amigo/term/GO:0061157
chaperonin-containing T-complex	Gene Ontology	GO:0005832	1	11	0.20831	0.367072	Asa2G00327	http://amigo.geneontology.org/amigo/term/GO:0005832
alpha,alpha-trehalose-phosphate synthase (UDP-forming) activity	Gene Ontology	GO:0003825	1	11	0.20831	0.367072	Asa7G00321	http://amigo.geneontology.org/amigo/term/GO:0003825
camalexin biosynthetic process	Gene Ontology	GO:0010120	1	11	0.20831	0.367072	Asa8G02694	http://amigo.geneontology.org/amigo/term/GO:0010120
chloroplast RNA processing	Gene Ontology	GO:0031425	1	11	0.20831	0.367072	Asa3G00294	http://amigo.geneontology.org/amigo/term/GO:0031425
nitrate import	Gene Ontology	GO:1902025	1	11	0.20831	0.367072	Asa4G05843	http://amigo.geneontology.org/amigo/term/GO:1902025
DNA topoisomerase type II (double strand cut, ATP-hydrolyzing) activity	Gene Ontology	GO:0003918	1	11	0.20831	0.367072	Asa5G04767	http://amigo.geneontology.org/amigo/term/GO:0003918
nucleotide-sugar transmembrane transporter activity	Gene Ontology	GO:0005338	1	11	0.20831	0.367072	Asa1G03527	http://amigo.geneontology.org/amigo/term/GO:0005338
mitochondrial electron transport, ubiquinol to cytochrome c	Gene Ontology	GO:0006122	1	11	0.20831	0.367072	Asa7G04338	http://amigo.geneontology.org/amigo/term/GO:0006122
protein repair	Gene Ontology	GO:0030091	1	11	0.20831	0.367072	Asa2G02502	http://amigo.geneontology.org/amigo/term/GO:0030091
sphingolipid metabolic process	Gene Ontology	GO:0006665	1	11	0.20831	0.367072	Asa2G00324	http://amigo.geneontology.org/amigo/term/GO:0006665
ribonuclease III activity	Gene Ontology	GO:0004525	1	11	0.20831	0.367072	Asa3G02881	http://amigo.geneontology.org/amigo/term/GO:0004525
cellular response to sulfate starvation	Gene Ontology	GO:0009970	1	11	0.20831	0.367072	Asa5G02119	http://amigo.geneontology.org/amigo/term/GO:0009970
protein polyubiquitination	Gene Ontology	GO:0000209	3	81	0.220458	0.376923	Asa8G02711|Asa3G01426|Asa7G03562	http://amigo.geneontology.org/amigo/term/GO:0000209
P-body	Gene Ontology	GO:0000932	2	44	0.222168	0.376923	Asa8G03038|Asa3G03863	http://amigo.geneontology.org/amigo/term/GO:0000932
establishment or maintenance of cell polarity	Gene Ontology	GO:0007163	1	12	0.223574	0.376923	Asa2G01517	http://amigo.geneontology.org/amigo/term/GO:0007163
gene silencing	Gene Ontology	GO:0016458	1	12	0.223574	0.376923	Asa4G01273	http://amigo.geneontology.org/amigo/term/GO:0016458
kinetochore	Gene Ontology	GO:0000776	1	12	0.223574	0.376923	Asa2G01472	http://amigo.geneontology.org/amigo/term/GO:0000776
isocitrate metabolic process	Gene Ontology	GO:0006102	1	12	0.223574	0.376923	Asa4G05104	http://amigo.geneontology.org/amigo/term/GO:0006102
regulation of photomorphogenesis	Gene Ontology	GO:0010099	1	12	0.223574	0.376923	Asa7G03562	http://amigo.geneontology.org/amigo/term/GO:0010099
SRP-dependent cotranslational protein targeting to membrane	Gene Ontology	GO:0006614	1	12	0.223574	0.376923	Asa8G04583	http://amigo.geneontology.org/amigo/term/GO:0006614
U5 snRNP	Gene Ontology	GO:0005682	1	12	0.223574	0.376923	Asa8G04582	http://amigo.geneontology.org/amigo/term/GO:0005682
COP9 signalosome	Gene Ontology	GO:0008180	1	12	0.223574	0.376923	Asa2G00467	http://amigo.geneontology.org/amigo/term/GO:0008180
protein deneddylation	Gene Ontology	GO:0000338	1	12	0.223574	0.376923	Asa2G00467	http://amigo.geneontology.org/amigo/term/GO:0000338
UDP-galactose transmembrane transporter activity	Gene Ontology	GO:0005459	1	12	0.223574	0.376923	Asa1G03527	http://amigo.geneontology.org/amigo/term/GO:0005459
protein-disulfide reductase activity	Gene Ontology	GO:0047134	1	12	0.223574	0.376923	Asa5G04695	http://amigo.geneontology.org/amigo/term/GO:0047134
maturation of 5.8S rRNA	Gene Ontology	GO:0000460	1	12	0.223574	0.376923	Asa2G03636	http://amigo.geneontology.org/amigo/term/GO:0000460
petal development	Gene Ontology	GO:0048441	1	12	0.223574	0.376923	Asa2G01242	http://amigo.geneontology.org/amigo/term/GO:0048441
respiratory chain complex II	Gene Ontology	GO:0045273	1	12	0.223574	0.376923	Asa5G00190	http://amigo.geneontology.org/amigo/term/GO:0045273
response to photooxidative stress	Gene Ontology	GO:0080183	1	12	0.223574	0.376923	Asa3G03669	http://amigo.geneontology.org/amigo/term/GO:0080183
aminoacyl-tRNA editing activity	Gene Ontology	GO:0002161	1	12	0.223574	0.376923	Asa1G02352	http://amigo.geneontology.org/amigo/term/GO:0002161
NADH pyrophosphatase activity	Gene Ontology	GO:0035529	1	12	0.223574	0.376923	Asa1G04047	http://amigo.geneontology.org/amigo/term/GO:0035529
specification of floral organ identity	Gene Ontology	GO:0010093	1	12	0.223574	0.376923	Asa4G03473	http://amigo.geneontology.org/amigo/term/GO:0010093
pattern specification process	Gene Ontology	GO:0007389	1	12	0.223574	0.376923	Asa5G04767	http://amigo.geneontology.org/amigo/term/GO:0007389
mitochondrial outer membrane translocase complex	Gene Ontology	GO:0005742	1	12	0.223574	0.376923	Asa8G03507	http://amigo.geneontology.org/amigo/term/GO:0005742
cadmium ion transmembrane transporter activity	Gene Ontology	GO:0015086	1	12	0.223574	0.376923	Asa7G07003	http://amigo.geneontology.org/amigo/term/GO:0015086
regulation of phenylpropanoid metabolic process	Gene Ontology	GO:2000762	1	12	0.223574	0.376923	Asa7G02746	http://amigo.geneontology.org/amigo/term/GO:2000762
tRNA wobble uridine modification	Gene Ontology	GO:0002098	1	12	0.223574	0.376923	Asa7G06403	http://amigo.geneontology.org/amigo/term/GO:0002098
sulfotransferase activity	Gene Ontology	GO:0008146	1	12	0.223574	0.376923	Asa4G05077	http://amigo.geneontology.org/amigo/term/GO:0008146
double-stranded DNA binding	Gene Ontology	GO:0003690	2	45	0.22929	0.380803	Asa8G02693|Asa8G02690	http://amigo.geneontology.org/amigo/term/GO:0003690
plant-type vacuole	Gene Ontology	GO:0000325	2	45	0.22929	0.380803	Asa4G05843|Asa4G06309	http://amigo.geneontology.org/amigo/term/GO:0000325
tricarboxylic acid cycle	Gene Ontology	GO:0006099	2	45	0.22929	0.380803	Asa4G05104|Asa5G00190	http://amigo.geneontology.org/amigo/term/GO:0006099
protein disulfide oxidoreductase activity	Gene Ontology	GO:0015035	2	45	0.22929	0.380803	Asa5G04695|Asa6G02694	http://amigo.geneontology.org/amigo/term/GO:0015035
hormone activity	Gene Ontology	GO:0005179	2	45	0.22929	0.380803	Asa4G05843|Asa8G04865	http://amigo.geneontology.org/amigo/term/GO:0005179
RNA polymerase II transcription regulatory region sequence-specific DNA binding	Gene Ontology	GO:0000977	4	124	0.234067	0.380803	Asa4G05400|Asa8G03878|Asa8G03880|Asa4G03473	http://amigo.geneontology.org/amigo/term/GO:0000977
methylation	Gene Ontology	GO:0032259	2	46	0.236427	0.380803	Asa2G00329|Asa7G00878	http://amigo.geneontology.org/amigo/term/GO:0032259
plant-type hypersensitive response	Gene Ontology	GO:0009626	2	46	0.236427	0.380803	Asa4G05843|Asa7G07001	http://amigo.geneontology.org/amigo/term/GO:0009626
regulation of seed germination	Gene Ontology	GO:0010029	2	46	0.236427	0.380803	Asa4G05106|Asa3G01982	http://amigo.geneontology.org/amigo/term/GO:0010029
nucleus organization	Gene Ontology	GO:0006997	1	13	0.238545	0.380803	Asa3G03667	http://amigo.geneontology.org/amigo/term/GO:0006997
ER-associated misfolded protein catabolic process	Gene Ontology	GO:0071712	1	13	0.238545	0.380803	Asa7G07001	http://amigo.geneontology.org/amigo/term/GO:0071712
regulation of cell growth	Gene Ontology	GO:0001558	1	13	0.238545	0.380803	Asa7G01405	http://amigo.geneontology.org/amigo/term/GO:0001558
protein kinase regulator activity	Gene Ontology	GO:0019887	1	13	0.238545	0.380803	Asa5G00184	http://amigo.geneontology.org/amigo/term/GO:0019887
proteasome regulatory particle, lid subcomplex	Gene Ontology	GO:0008541	1	13	0.238545	0.380803	Asa8G06159	http://amigo.geneontology.org/amigo/term/GO:0008541
endoplasmic reticulum organization	Gene Ontology	GO:0007029	1	13	0.238545	0.380803	Asa7G03083	http://amigo.geneontology.org/amigo/term/GO:0007029
protein tyrosine/serine/threonine phosphatase activity	Gene Ontology	GO:0008138	1	13	0.238545	0.380803	Asa8G04331	http://amigo.geneontology.org/amigo/term/GO:0008138
root hair initiation	Gene Ontology	GO:0048766	1	13	0.238545	0.380803	Asa5G04813	http://amigo.geneontology.org/amigo/term/GO:0048766
somatic embryogenesis	Gene Ontology	GO:0010262	1	13	0.238545	0.380803	Asa4G02840	http://amigo.geneontology.org/amigo/term/GO:0010262
sucrose transmembrane transporter activity	Gene Ontology	GO:0008515	1	13	0.238545	0.380803	Asa2G01431	http://amigo.geneontology.org/amigo/term/GO:0008515
2 iron, 2 sulfur cluster binding	Gene Ontology	GO:0051537	1	13	0.238545	0.380803	Asa6G07037	http://amigo.geneontology.org/amigo/term/GO:0051537
negative regulation of photomorphogenesis	Gene Ontology	GO:0010100	1	13	0.238545	0.380803	Asa2G00467	http://amigo.geneontology.org/amigo/term/GO:0010100
regulation of actin cytoskeleton organization	Gene Ontology	GO:0032956	1	13	0.238545	0.380803	Asa2G01517	http://amigo.geneontology.org/amigo/term/GO:0032956
immune response	Gene Ontology	GO:0006955	1	13	0.238545	0.380803	Asa4G00945	http://amigo.geneontology.org/amigo/term/GO:0006955
cellular oxidant detoxification	Gene Ontology	GO:0098869	1	13	0.238545	0.380803	Asa7G04347	http://amigo.geneontology.org/amigo/term/GO:0098869
NADH dehydrogenase activity	Gene Ontology	GO:0003954	1	13	0.238545	0.380803	Asa6G06078	http://amigo.geneontology.org/amigo/term/GO:0003954
reductive pentose-phosphate cycle	Gene Ontology	GO:0019253	1	13	0.238545	0.380803	Asa2G04047	http://amigo.geneontology.org/amigo/term/GO:0019253
positive regulation of programmed cell death	Gene Ontology	GO:0043068	1	13	0.238545	0.380803	Asa2G01538	http://amigo.geneontology.org/amigo/term/GO:0043068
cation transmembrane transporter activity	Gene Ontology	GO:0008324	1	13	0.238545	0.380803	Asa1G03727	http://amigo.geneontology.org/amigo/term/GO:0008324
embryonic pattern specification	Gene Ontology	GO:0009880	1	13	0.238545	0.380803	Asa8G04506	http://amigo.geneontology.org/amigo/term/GO:0009880
mitochondrial translation	Gene Ontology	GO:0032543	1	13	0.238545	0.380803	Asa1G02352	http://amigo.geneontology.org/amigo/term/GO:0032543
plastid translation	Gene Ontology	GO:0032544	1	13	0.238545	0.380803	Asa7G06402	http://amigo.geneontology.org/amigo/term/GO:0032544
enzyme binding	Gene Ontology	GO:0019899	1	13	0.238545	0.380803	Asa3G03280	http://amigo.geneontology.org/amigo/term/GO:0019899
perinuclear region of cytoplasm	Gene Ontology	GO:0048471	1	13	0.238545	0.380803	Asa2G01118	http://amigo.geneontology.org/amigo/term/GO:0048471
S-adenosylmethionine-dependent methyltransferase activity	Gene Ontology	GO:0008757	2	47	0.243575	0.387657	Asa2G00329|Asa7G00878	http://amigo.geneontology.org/amigo/term/GO:0008757
nucleolus	Gene Ontology	GO:0005730	10	391	0.24793	0.393493	Asa2G01517|Asa1G02988|Asa8G04653|Asa8G04582|Asa4G05946|Asa4G05947|Asa4G05601|Asa2G03636|Asa2G04028|Asa8G04506	http://amigo.geneontology.org/amigo/term/GO:0005730
quercetin 7-O-glucosyltransferase activity	Gene Ontology	GO:0080044	2	48	0.250732	0.393493	Asa1G02991|Asa1G02990	http://amigo.geneontology.org/amigo/term/GO:0080044
basic amino acid transmembrane transporter activity	Gene Ontology	GO:0015174	1	14	0.253227	0.393493	Asa4G00695	http://amigo.geneontology.org/amigo/term/GO:0015174
regulation of auxin mediated signaling pathway	Gene Ontology	GO:0010928	1	14	0.253227	0.393493	Asa2G01517	http://amigo.geneontology.org/amigo/term/GO:0010928
root cap development	Gene Ontology	GO:0048829	1	14	0.253227	0.393493	Asa6G06050	http://amigo.geneontology.org/amigo/term/GO:0048829
3'-5'-exoribonuclease activity	Gene Ontology	GO:0000175	1	14	0.253227	0.393493	Asa4G05084	http://amigo.geneontology.org/amigo/term/GO:0000175
cytidine to uridine editing	Gene Ontology	GO:0016554	1	14	0.253227	0.393493	Asa2G00297	http://amigo.geneontology.org/amigo/term/GO:0016554
protein targeting to mitochondrion	Gene Ontology	GO:0006626	1	14	0.253227	0.393493	Asa8G03507	http://amigo.geneontology.org/amigo/term/GO:0006626
cortical cytoskeleton organization	Gene Ontology	GO:0030865	1	14	0.253227	0.393493	Asa2G01517	http://amigo.geneontology.org/amigo/term/GO:0030865
cell fate specification	Gene Ontology	GO:0001708	1	14	0.253227	0.393493	Asa7G00877	http://amigo.geneontology.org/amigo/term/GO:0001708
peptidyl-L-cysteine S-palmitoylation	Gene Ontology	GO:0018230	1	14	0.253227	0.393493	Asa2G01430	http://amigo.geneontology.org/amigo/term/GO:0018230
early endosome	Gene Ontology	GO:0005769	1	14	0.253227	0.393493	Asa8G04192	http://amigo.geneontology.org/amigo/term/GO:0005769
regulation of translation	Gene Ontology	GO:0006417	1	14	0.253227	0.393493	Asa5G00184	http://amigo.geneontology.org/amigo/term/GO:0006417
auxin transport	Gene Ontology	GO:0060918	1	14	0.253227	0.393493	Asa8G02587	http://amigo.geneontology.org/amigo/term/GO:0060918
maintenance of DNA methylation	Gene Ontology	GO:0010216	1	14	0.253227	0.393493	Asa3G02881	http://amigo.geneontology.org/amigo/term/GO:0010216
mitochondrion	Gene Ontology	GO:0005739	84	3973	0.256237	0.397583	Asa2G01517|Asa2G01480|Asa3G00618|Asa2G04047|Asa3G00399|Asa2G00939|Asa3G00616|Asa2G01109|Asa3G00614|Asa4G05075|Asa7G01981|Asa7G01980|Asa2G02503|Asa7G07001|Asa2G03609|Asa3G01980|Asa8G04176|Asa3G02258|Asa4G04965|Asa4G06311|Asa4G05843|Asa8G05626|Asa8G05625|Asa3G03669|Asa3G03561|Asa7G06866|Asa2G02370|Asa4G05073|Asa3G01981|Asa8G04580|Asa4G05104|Asa4G05848|Asa2G04199|Asa8G04653|Asa1G02352|Asa2G01118|Asa…	http://amigo.geneontology.org/amigo/term/GO:0005739
cobalt ion binding	Gene Ontology	GO:0050897	2	49	0.257895	0.398978	Asa2G01481|Asa2G01480	http://amigo.geneontology.org/amigo/term/GO:0050897
catalytic step 2 spliceosome	Gene Ontology	GO:0071013	2	49	0.257895	0.398978	Asa8G04582|Asa4G05517	http://amigo.geneontology.org/amigo/term/GO:0071013
endoplasmic reticulum	Gene Ontology	GO:0005783	17	722	0.262172	0.402142	Asa4G05843|Asa7G03083|Asa3G00997|Asa4G01273|Asa2G04087|Asa2G02370|Asa2G00953|Asa4G05873|Asa2G04088|Asa5G05236|Asa6G06079|Asa2G01118|Asa5G00162|Asa1G00609|Asa7G07001|Asa6G06080|Asa2G01430	http://amigo.geneontology.org/amigo/term/GO:0005783
chaperone-mediated protein folding	Gene Ontology	GO:0061077	1	15	0.267627	0.402142	Asa8G03870	http://amigo.geneontology.org/amigo/term/GO:0061077
syncytium formation	Gene Ontology	GO:0006949	1	15	0.267627	0.402142	Asa4G01665	http://amigo.geneontology.org/amigo/term/GO:0006949
actin filament depolymerization	Gene Ontology	GO:0030042	1	15	0.267627	0.402142	Asa2G03739	http://amigo.geneontology.org/amigo/term/GO:0030042
positive regulation of catalytic activity	Gene Ontology	GO:0043085	1	15	0.267627	0.402142	Asa5G04695	http://amigo.geneontology.org/amigo/term/GO:0043085
basipetal auxin transport	Gene Ontology	GO:0010540	1	15	0.267627	0.402142	Asa8G02587	http://amigo.geneontology.org/amigo/term/GO:0010540
microtubule associated complex	Gene Ontology	GO:0005875	1	15	0.267627	0.402142	Asa5G00181	http://amigo.geneontology.org/amigo/term/GO:0005875
cysteine biosynthetic process from serine	Gene Ontology	GO:0006535	1	15	0.267627	0.402142	Asa5G02119	http://amigo.geneontology.org/amigo/term/GO:0006535
stomatal closure	Gene Ontology	GO:0090332	1	15	0.267627	0.402142	Asa3G03561	http://amigo.geneontology.org/amigo/term/GO:0090332
mRNA transcription	Gene Ontology	GO:0009299	1	15	0.267627	0.402142	Asa3G04819	http://amigo.geneontology.org/amigo/term/GO:0009299
G protein-coupled receptor signaling pathway	Gene Ontology	GO:0007186	1	15	0.267627	0.402142	Asa8G03038	http://amigo.geneontology.org/amigo/term/GO:0007186
protein-cysteine S-palmitoyltransferase activity	Gene Ontology	GO:0019706	1	15	0.267627	0.402142	Asa2G01430	http://amigo.geneontology.org/amigo/term/GO:0019706
plant organ morphogenesis	Gene Ontology	GO:1905392	1	15	0.267627	0.402142	Asa2G00726	http://amigo.geneontology.org/amigo/term/GO:1905392
NAD+ kinase activity	Gene Ontology	GO:0003951	1	15	0.267627	0.402142	Asa8G00893	http://amigo.geneontology.org/amigo/term/GO:0003951
isoprenoid biosynthetic process	Gene Ontology	GO:0008299	1	15	0.267627	0.402142	Asa8G03867	http://amigo.geneontology.org/amigo/term/GO:0008299
nucleosome binding	Gene Ontology	GO:0031491	1	15	0.267627	0.402142	Asa2G01241	http://amigo.geneontology.org/amigo/term/GO:0031491
chitin catabolic process	Gene Ontology	GO:0006032	1	15	0.267627	0.402142	Asa7G00877	http://amigo.geneontology.org/amigo/term/GO:0006032
regulation of gene expression, epigenetic	Gene Ontology	GO:0040029	1	15	0.267627	0.402142	Asa4G02840	http://amigo.geneontology.org/amigo/term/GO:0040029
RNA polymerase II complex binding	Gene Ontology	GO:0000993	1	15	0.267627	0.402142	Asa2G01401	http://amigo.geneontology.org/amigo/term/GO:0000993
production of ta-siRNAs involved in RNA interference	Gene Ontology	GO:0010267	1	15	0.267627	0.402142	Asa3G02881	http://amigo.geneontology.org/amigo/term/GO:0010267
pollen development	Gene Ontology	GO:0009555	6	219	0.267967	0.402142	Asa4G05843|Asa8G03729|Asa2G03611|Asa3G01908|Asa3G01909|Asa4G04966	http://amigo.geneontology.org/amigo/term/GO:0009555
cold acclimation	Gene Ontology	GO:0009631	2	51	0.272225	0.407949	Asa8G06138|Asa8G06137	http://amigo.geneontology.org/amigo/term/GO:0009631
lateral root development	Gene Ontology	GO:0048527	2	52	0.279387	0.410527	Asa4G05843|Asa8G04653	http://amigo.geneontology.org/amigo/term/GO:0048527
photosynthesis	Gene Ontology	GO:0015979	2	52	0.279387	0.410527	Asa1G03706|Asa1G03705	http://amigo.geneontology.org/amigo/term/GO:0015979
response to osmotic stress	Gene Ontology	GO:0006970	4	135	0.280447	0.410527	Asa4G05843|Asa8G04579|Asa7G07003|Asa4G02553	http://amigo.geneontology.org/amigo/term/GO:0006970
cell wall macromolecule catabolic process	Gene Ontology	GO:0016998	1	16	0.28175	0.410527	Asa7G00877	http://amigo.geneontology.org/amigo/term/GO:0016998
amino acid transmembrane transport	Gene Ontology	GO:0003333	1	16	0.28175	0.410527	Asa5G05792	http://amigo.geneontology.org/amigo/term/GO:0003333
response to nitrate	Gene Ontology	GO:0010167	1	16	0.28175	0.410527	Asa7G00877	http://amigo.geneontology.org/amigo/term/GO:0010167
defense response by callose deposition in cell wall	Gene Ontology	GO:0052544	1	16	0.28175	0.410527	Asa7G07003	http://amigo.geneontology.org/amigo/term/GO:0052544
regulation of leaf development	Gene Ontology	GO:2000024	1	16	0.28175	0.410527	Asa8G03817	http://amigo.geneontology.org/amigo/term/GO:2000024
protein secretion	Gene Ontology	GO:0009306	1	16	0.28175	0.410527	Asa2G01118	http://amigo.geneontology.org/amigo/term/GO:0009306
mitochondrial intermembrane space	Gene Ontology	GO:0005758	1	16	0.28175	0.410527	Asa6G06078	http://amigo.geneontology.org/amigo/term/GO:0005758
protein stabilization	Gene Ontology	GO:0050821	1	16	0.28175	0.410527	Asa3G03669	http://amigo.geneontology.org/amigo/term/GO:0050821
enzyme activator activity	Gene Ontology	GO:0008047	1	16	0.28175	0.410527	Asa5G04695	http://amigo.geneontology.org/amigo/term/GO:0008047
mitochondrial fission	Gene Ontology	GO:0000266	1	16	0.28175	0.410527	Asa5G04813	http://amigo.geneontology.org/amigo/term/GO:0000266
plant organ development	Gene Ontology	GO:0099402	1	16	0.28175	0.410527	Asa8G02587	http://amigo.geneontology.org/amigo/term/GO:0099402
starch metabolic process	Gene Ontology	GO:0005982	1	16	0.28175	0.410527	Asa2G01753	http://amigo.geneontology.org/amigo/term/GO:0005982
sucrose transport	Gene Ontology	GO:0015770	1	16	0.28175	0.410527	Asa2G01431	http://amigo.geneontology.org/amigo/term/GO:0015770
structural constituent of cell wall	Gene Ontology	GO:0005199	1	16	0.28175	0.410527	Asa1G02138	http://amigo.geneontology.org/amigo/term/GO:0005199
regulation of leaf morphogenesis	Gene Ontology	GO:1901371	1	16	0.28175	0.410527	Asa4G05843	http://amigo.geneontology.org/amigo/term/GO:1901371
root hair cell differentiation	Gene Ontology	GO:0048765	1	16	0.28175	0.410527	Asa7G07003	http://amigo.geneontology.org/amigo/term/GO:0048765
plant-type cell wall organization	Gene Ontology	GO:0009664	2	53	0.286544	0.416935	Asa1G02138|Asa5G03363	http://amigo.geneontology.org/amigo/term/GO:0009664
intracellular signal transduction	Gene Ontology	GO:0035556	5	181	0.289673	0.419099	Asa8G05627|Asa8G04584|Asa1G03736|Asa2G04199|Asa2G01749	http://amigo.geneontology.org/amigo/term/GO:0035556
defense response	Gene Ontology	GO:0006952	6	226	0.291005	0.419099	Asa2G02219|Asa8G02689|Asa1G03726|Asa8G02692|Asa8G02691|Asa2G01085	http://amigo.geneontology.org/amigo/term/GO:0006952
regulation of cell shape	Gene Ontology	GO:0008360	1	17	0.2956	0.419099	Asa2G01517	http://amigo.geneontology.org/amigo/term/GO:0008360
asymmetric cell division	Gene Ontology	GO:0008356	1	17	0.2956	0.419099	Asa8G04864	http://amigo.geneontology.org/amigo/term/GO:0008356
acid-amino acid ligase activity	Gene Ontology	GO:0016881	1	17	0.2956	0.419099	Asa8G02694	http://amigo.geneontology.org/amigo/term/GO:0016881
trehalose-phosphatase activity	Gene Ontology	GO:0004805	1	17	0.2956	0.419099	Asa7G00321	http://amigo.geneontology.org/amigo/term/GO:0004805
potassium:proton antiporter activity	Gene Ontology	GO:0015386	1	17	0.2956	0.419099	Asa2G00939	http://amigo.geneontology.org/amigo/term/GO:0015386
amino acid transport	Gene Ontology	GO:0006865	1	17	0.2956	0.419099	Asa4G06310	http://amigo.geneontology.org/amigo/term/GO:0006865
cellulose microfibril organization	Gene Ontology	GO:0010215	1	17	0.2956	0.419099	Asa5G03363	http://amigo.geneontology.org/amigo/term/GO:0010215
oxylipin biosynthetic process	Gene Ontology	GO:0031408	1	17	0.2956	0.419099	Asa2G00329	http://amigo.geneontology.org/amigo/term/GO:0031408
lipid transporter activity	Gene Ontology	GO:0005319	1	17	0.2956	0.419099	Asa6G07039	http://amigo.geneontology.org/amigo/term/GO:0005319
protein homooligomerization	Gene Ontology	GO:0051260	1	17	0.2956	0.419099	Asa2G01431	http://amigo.geneontology.org/amigo/term/GO:0051260
mitochondrial respiratory chain complex III	Gene Ontology	GO:0005750	1	17	0.2956	0.419099	Asa7G04338	http://amigo.geneontology.org/amigo/term/GO:0005750
programmed cell death	Gene Ontology	GO:0012501	1	17	0.2956	0.419099	Asa3G03561	http://amigo.geneontology.org/amigo/term/GO:0012501
hydroquinone:oxygen oxidoreductase activity	Gene Ontology	GO:0052716	1	17	0.2956	0.419099	Asa2G01537	http://amigo.geneontology.org/amigo/term/GO:0052716
RNA catabolic process	Gene Ontology	GO:0006401	1	17	0.2956	0.419099	Asa4G05084	http://amigo.geneontology.org/amigo/term/GO:0006401
production of miRNAs involved in gene silencing by miRNA	Gene Ontology	GO:0035196	1	17	0.2956	0.419099	Asa3G02881	http://amigo.geneontology.org/amigo/term/GO:0035196
cell wall biogenesis	Gene Ontology	GO:0042546	2	55	0.300832	0.42537	Asa2G02504|Asa4G00692	http://amigo.geneontology.org/amigo/term/GO:0042546
pollen germination	Gene Ontology	GO:0009846	2	55	0.300832	0.42537	Asa2G03849|Asa4G00959	http://amigo.geneontology.org/amigo/term/GO:0009846
inflorescence development	Gene Ontology	GO:0010229	1	18	0.309184	0.427414	Asa8G02587	http://amigo.geneontology.org/amigo/term/GO:0010229
malate metabolic process	Gene Ontology	GO:0006108	1	18	0.309184	0.427414	Asa3G03560	http://amigo.geneontology.org/amigo/term/GO:0006108
autophagy	Gene Ontology	GO:0006914	1	18	0.309184	0.427414	Asa8G04652	http://amigo.geneontology.org/amigo/term/GO:0006914
carotenoid biosynthetic process	Gene Ontology	GO:0016117	1	18	0.309184	0.427414	Asa5G05878	http://amigo.geneontology.org/amigo/term/GO:0016117
negative regulation of cell population proliferation	Gene Ontology	GO:0008285	1	18	0.309184	0.427414	Asa6G02049	http://amigo.geneontology.org/amigo/term/GO:0008285
response to unfolded protein	Gene Ontology	GO:0006986	1	18	0.309184	0.427414	Asa1G04046	http://amigo.geneontology.org/amigo/term/GO:0006986
motor activity	Gene Ontology	GO:0003774	1	18	0.309184	0.427414	Asa8G02710	http://amigo.geneontology.org/amigo/term/GO:0003774
organic anion transmembrane transporter activity	Gene Ontology	GO:0008514	1	18	0.309184	0.427414	Asa8G04561	http://amigo.geneontology.org/amigo/term/GO:0008514
secondary shoot formation	Gene Ontology	GO:0010223	1	18	0.309184	0.427414	Asa5G04814	http://amigo.geneontology.org/amigo/term/GO:0010223
Ran GTPase binding	Gene Ontology	GO:0008536	1	18	0.309184	0.427414	Asa6G04194	http://amigo.geneontology.org/amigo/term/GO:0008536
auxin metabolic process	Gene Ontology	GO:0009850	1	18	0.309184	0.427414	Asa6G02693	http://amigo.geneontology.org/amigo/term/GO:0009850
sphingolipid biosynthetic process	Gene Ontology	GO:0030148	1	18	0.309184	0.427414	Asa4G05873	http://amigo.geneontology.org/amigo/term/GO:0030148
nitrogen compound metabolic process	Gene Ontology	GO:0006807	1	18	0.309184	0.427414	Asa8G02635	http://amigo.geneontology.org/amigo/term/GO:0006807
carbonate dehydratase activity	Gene Ontology	GO:0004089	1	18	0.309184	0.427414	Asa3G04661	http://amigo.geneontology.org/amigo/term/GO:0004089
NADH dehydrogenase (ubiquinone) activity	Gene Ontology	GO:0008137	1	18	0.309184	0.427414	Asa4G01242	http://amigo.geneontology.org/amigo/term/GO:0008137
integral component of mitochondrial outer membrane	Gene Ontology	GO:0031307	1	18	0.309184	0.427414	Asa2G01121	http://amigo.geneontology.org/amigo/term/GO:0031307
protein kinase activity	Gene Ontology	GO:0004672	11	464	0.310804	0.429088	Asa6G06433|Asa3G03669|Asa1G03736|Asa2G01749|Asa6G02242|Asa3G03582|Asa8G04584|Asa6G06432|Asa6G05967|Asa4G05078|Asa5G00179	http://amigo.geneontology.org/amigo/term/GO:0004672
proteolysis	Gene Ontology	GO:0006508	4	143	0.315011	0.431101	Asa8G02589|Asa5G04941|Asa5G04942|Asa3G03270	http://amigo.geneontology.org/amigo/term/GO:0006508
jasmonic acid mediated signaling pathway	Gene Ontology	GO:0009867	2	57	0.315071	0.431101	Asa2G07064|Asa2G00329	http://amigo.geneontology.org/amigo/term/GO:0009867
calcium ion binding	Gene Ontology	GO:0005509	6	234	0.317802	0.431101	Asa1G03736|Asa2G01749|Asa2G04199|Asa4G06309|Asa2G00339|Asa6G06078	http://amigo.geneontology.org/amigo/term/GO:0005509
vesicle-mediated transport	Gene Ontology	GO:0016192	4	144	0.319361	0.431101	Asa2G00419|Asa8G03817|Asa7G06405|Asa3G05095	http://amigo.geneontology.org/amigo/term/GO:0016192
beta-glucosidase activity	Gene Ontology	GO:0008422	2	58	0.322167	0.431101	Asa8G04330|Asa8G00425	http://amigo.geneontology.org/amigo/term/GO:0008422
glutathione transferase activity	Gene Ontology	GO:0004364	2	58	0.322167	0.431101	Asa2G02558|Asa2G01426	http://amigo.geneontology.org/amigo/term/GO:0004364
seed dormancy process	Gene Ontology	GO:0010162	1	19	0.322507	0.431101	Asa2G04028	http://amigo.geneontology.org/amigo/term/GO:0010162
protein phosphatase inhibitor activity	Gene Ontology	GO:0004864	1	19	0.322507	0.431101	Asa2G01085	http://amigo.geneontology.org/amigo/term/GO:0004864
DNA methylation	Gene Ontology	GO:0006306	1	19	0.322507	0.431101	Asa4G01273	http://amigo.geneontology.org/amigo/term/GO:0006306
cytoplasmic vesicle	Gene Ontology	GO:0031410	1	19	0.322507	0.431101	Asa2G01517	http://amigo.geneontology.org/amigo/term/GO:0031410
oligopeptide transport	Gene Ontology	GO:0006857	1	19	0.322507	0.431101	Asa2G01535	http://amigo.geneontology.org/amigo/term/GO:0006857
carpel development	Gene Ontology	GO:0048440	1	19	0.322507	0.431101	Asa2G00726	http://amigo.geneontology.org/amigo/term/GO:0048440
chloroplast RNA modification	Gene Ontology	GO:1900865	1	19	0.322507	0.431101	Asa2G00297	http://amigo.geneontology.org/amigo/term/GO:1900865
amino acid binding	Gene Ontology	GO:0016597	1	19	0.322507	0.431101	Asa8G02635	http://amigo.geneontology.org/amigo/term/GO:0016597
glutathione binding	Gene Ontology	GO:0043295	1	19	0.322507	0.431101	Asa2G02558	http://amigo.geneontology.org/amigo/term/GO:0043295
integral component of mitochondrial inner membrane	Gene Ontology	GO:0031305	1	19	0.322507	0.431101	Asa6G02239	http://amigo.geneontology.org/amigo/term/GO:0031305
phosphatidylinositol phosphorylation	Gene Ontology	GO:0046854	1	19	0.322507	0.431101	Asa8G04578	http://amigo.geneontology.org/amigo/term/GO:0046854
negative regulation of translation	Gene Ontology	GO:0017148	1	19	0.322507	0.431101	Asa7G01405	http://amigo.geneontology.org/amigo/term/GO:0017148
sugar transmembrane transporter activity	Gene Ontology	GO:0051119	1	19	0.322507	0.431101	Asa2G01431	http://amigo.geneontology.org/amigo/term/GO:0051119
defense response to Gram-negative bacterium	Gene Ontology	GO:0050829	1	19	0.322507	0.431101	Asa2G00019	http://amigo.geneontology.org/amigo/term/GO:0050829
gene silencing by RNA-directed DNA methylation	Gene Ontology	GO:0080188	1	19	0.322507	0.431101	Asa8G04573	http://amigo.geneontology.org/amigo/term/GO:0080188
carbohydrate transport	Gene Ontology	GO:0008643	1	19	0.322507	0.431101	Asa2G01431	http://amigo.geneontology.org/amigo/term/GO:0008643
anion:anion antiporter activity	Gene Ontology	GO:0015301	1	19	0.322507	0.431101	Asa8G02636	http://amigo.geneontology.org/amigo/term/GO:0015301
blue light signaling pathway	Gene Ontology	GO:0009785	1	19	0.322507	0.431101	Asa4G02840	http://amigo.geneontology.org/amigo/term/GO:0009785
RNA processing	Gene Ontology	GO:0006396	2	59	0.329244	0.439549	Asa8G05625|Asa3G02881	http://amigo.geneontology.org/amigo/term/GO:0006396
gametophyte development	Gene Ontology	GO:0048229	1	20	0.335572	0.439629	Asa8G03830	http://amigo.geneontology.org/amigo/term/GO:0048229
pseudouridine synthase activity	Gene Ontology	GO:0009982	1	20	0.335572	0.439629	Asa2G02557	http://amigo.geneontology.org/amigo/term/GO:0009982
anaphase-promoting complex-dependent catabolic process	Gene Ontology	GO:0031145	1	20	0.335572	0.439629	Asa7G03320	http://amigo.geneontology.org/amigo/term/GO:0031145
abscisic acid binding	Gene Ontology	GO:0010427	1	20	0.335572	0.439629	Asa2G01085	http://amigo.geneontology.org/amigo/term/GO:0010427
inorganic phosphate transmembrane transporter activity	Gene Ontology	GO:0005315	1	20	0.335572	0.439629	Asa8G04561	http://amigo.geneontology.org/amigo/term/GO:0005315
nuclear pore	Gene Ontology	GO:0005643	1	20	0.335572	0.439629	Asa3G03667	http://amigo.geneontology.org/amigo/term/GO:0005643
regulation of unidimensional cell growth	Gene Ontology	GO:0051510	1	20	0.335572	0.439629	Asa5G04371	http://amigo.geneontology.org/amigo/term/GO:0051510
methyl-CpG binding	Gene Ontology	GO:0008327	1	20	0.335572	0.439629	Asa5G04814	http://amigo.geneontology.org/amigo/term/GO:0008327
precatalytic spliceosome	Gene Ontology	GO:0071011	1	20	0.335572	0.439629	Asa8G04582	http://amigo.geneontology.org/amigo/term/GO:0071011
phosphorylation of RNA polymerase II C-terminal domain	Gene Ontology	GO:0070816	1	20	0.335572	0.439629	Asa8G03633	http://amigo.geneontology.org/amigo/term/GO:0070816
manganese ion transmembrane transporter activity	Gene Ontology	GO:0005384	1	20	0.335572	0.439629	Asa7G07003	http://amigo.geneontology.org/amigo/term/GO:0005384
single-stranded RNA binding	Gene Ontology	GO:0003727	1	20	0.335572	0.439629	Asa6G06081	http://amigo.geneontology.org/amigo/term/GO:0003727
root epidermal cell differentiation	Gene Ontology	GO:0010053	1	20	0.335572	0.439629	Asa7G00877	http://amigo.geneontology.org/amigo/term/GO:0010053
regulation of meristem growth	Gene Ontology	GO:0010075	1	21	0.348387	0.449697	Asa2G01118	http://amigo.geneontology.org/amigo/term/GO:0010075
induced systemic resistance	Gene Ontology	GO:0009682	1	21	0.348387	0.449697	Asa5G00184	http://amigo.geneontology.org/amigo/term/GO:0009682
P-P-bond-hydrolysis-driven protein transmembrane transporter activity	Gene Ontology	GO:0015450	1	21	0.348387	0.449697	Asa8G03507	http://amigo.geneontology.org/amigo/term/GO:0015450
seed coat development	Gene Ontology	GO:0010214	1	21	0.348387	0.449697	Asa6G04195	http://amigo.geneontology.org/amigo/term/GO:0010214
anther dehiscence	Gene Ontology	GO:0009901	1	21	0.348387	0.449697	Asa2G04163	http://amigo.geneontology.org/amigo/term/GO:0009901
protein phosphatase type 2A complex	Gene Ontology	GO:0000159	1	21	0.348387	0.449697	Asa3G03570	http://amigo.geneontology.org/amigo/term/GO:0000159
response to endoplasmic reticulum stress	Gene Ontology	GO:0034976	1	21	0.348387	0.449697	Asa2G01118	http://amigo.geneontology.org/amigo/term/GO:0034976
mitochondrial mRNA modification	Gene Ontology	GO:0080156	1	21	0.348387	0.449697	Asa2G00297	http://amigo.geneontology.org/amigo/term/GO:0080156
positive regulation of transcription elongation from RNA polymerase II promoter	Gene Ontology	GO:0032968	1	21	0.348387	0.449697	Asa8G03633	http://amigo.geneontology.org/amigo/term/GO:0032968
U12-type spliceosomal complex	Gene Ontology	GO:0005689	1	21	0.348387	0.449697	Asa8G04582	http://amigo.geneontology.org/amigo/term/GO:0005689
integral component of membrane	Gene Ontology	GO:0016021	4	152	0.35428	0.456743	Asa5G00162|Asa7G06405|Asa2G01431|Asa2G02370	http://amigo.geneontology.org/amigo/term/GO:0016021
transmembrane transporter activity	Gene Ontology	GO:0022857	7	293	0.35824	0.45805	Asa1G03527|Asa2G01535|Asa3G00165|Asa2G01109|Asa2G00630|Asa3G00164|Asa6G07039	http://amigo.geneontology.org/amigo/term/GO:0022857
respiratory chain complex I	Gene Ontology	GO:0045271	1	22	0.360954	0.45805	Asa4G01242	http://amigo.geneontology.org/amigo/term/GO:0045271
positive regulation of defense response to bacterium	Gene Ontology	GO:1900426	1	22	0.360954	0.45805	Asa5G04949	http://amigo.geneontology.org/amigo/term/GO:1900426
N-acetyltransferase activity	Gene Ontology	GO:0008080	1	22	0.360954	0.45805	Asa8G04573	http://amigo.geneontology.org/amigo/term/GO:0008080
chromatin silencing	Gene Ontology	GO:0006342	1	22	0.360954	0.45805	Asa4G05601	http://amigo.geneontology.org/amigo/term/GO:0006342
endoribonuclease activity	Gene Ontology	GO:0004521	1	22	0.360954	0.45805	Asa6G02693	http://amigo.geneontology.org/amigo/term/GO:0004521
sucrose metabolic process	Gene Ontology	GO:0005985	1	22	0.360954	0.45805	Asa8G03729	http://amigo.geneontology.org/amigo/term/GO:0005985
tRNA modification	Gene Ontology	GO:0006400	1	22	0.360954	0.45805	Asa8G02890	http://amigo.geneontology.org/amigo/term/GO:0006400
trehalose biosynthetic process	Gene Ontology	GO:0005992	1	22	0.360954	0.45805	Asa7G00321	http://amigo.geneontology.org/amigo/term/GO:0005992
potassium ion transmembrane transporter activity	Gene Ontology	GO:0015079	1	22	0.360954	0.45805	Asa2G00939	http://amigo.geneontology.org/amigo/term/GO:0015079
chloroplast fission	Gene Ontology	GO:0010020	1	22	0.360954	0.45805	Asa5G04754	http://amigo.geneontology.org/amigo/term/GO:0010020
autophagosome assembly	Gene Ontology	GO:0000045	1	22	0.360954	0.45805	Asa8G04652	http://amigo.geneontology.org/amigo/term/GO:0000045
mitochondrial outer membrane	Gene Ontology	GO:0005741	1	22	0.360954	0.45805	Asa8G03507	http://amigo.geneontology.org/amigo/term/GO:0005741
metal ion binding	Gene Ontology	GO:0046872	2	64	0.364285	0.461164	Asa4G00959|Asa8G03867	http://amigo.geneontology.org/amigo/term/GO:0046872
double-strand break repair via homologous recombination	Gene Ontology	GO:0000724	2	64	0.364285	0.461164	Asa3G00609|Asa3G00613	http://amigo.geneontology.org/amigo/term/GO:0000724
ATPase activity	Gene Ontology	GO:0016887	6	248	0.365457	0.462093	Asa2G02370|Asa1G04046|Asa2G01118|Asa5G00162|Asa2G01000|Asa6G07039	http://amigo.geneontology.org/amigo/term/GO:0016887
ubiquitin-protein transferase activity	Gene Ontology	GO:0004842	6	249	0.368882	0.465273	Asa7G03562|Asa3G01982|Asa8G00427|Asa8G02711|Asa2G03609|Asa8G02991	http://amigo.geneontology.org/amigo/term/GO:0004842
response to stress	Gene Ontology	GO:0006950	2	65	0.371212	0.465273	Asa7G04416|Asa7G04417	http://amigo.geneontology.org/amigo/term/GO:0006950
translation initiation factor activity	Gene Ontology	GO:0003743	2	65	0.371212	0.465273	Asa4G04096|Asa2G00326	http://amigo.geneontology.org/amigo/term/GO:0003743
anaphase-promoting complex	Gene Ontology	GO:0005680	1	23	0.37328	0.465273	Asa7G03320	http://amigo.geneontology.org/amigo/term/GO:0005680
histone acetylation	Gene Ontology	GO:0016573	1	23	0.37328	0.465273	Asa5G04814	http://amigo.geneontology.org/amigo/term/GO:0016573
endonuclease activity	Gene Ontology	GO:0004519	1	23	0.37328	0.465273	Asa3G00615	http://amigo.geneontology.org/amigo/term/GO:0004519
one-carbon metabolic process	Gene Ontology	GO:0006730	1	23	0.37328	0.465273	Asa3G04661	http://amigo.geneontology.org/amigo/term/GO:0006730
aerobic respiration	Gene Ontology	GO:0009060	1	23	0.37328	0.465273	Asa7G04338	http://amigo.geneontology.org/amigo/term/GO:0009060
small ribosomal subunit	Gene Ontology	GO:0015935	1	23	0.37328	0.465273	Asa5G04767	http://amigo.geneontology.org/amigo/term/GO:0015935
regulation of cell population proliferation	Gene Ontology	GO:0042127	1	23	0.37328	0.465273	Asa3G01160	http://amigo.geneontology.org/amigo/term/GO:0042127
regulation of secondary cell wall biogenesis	Gene Ontology	GO:2000652	1	23	0.37328	0.465273	Asa3G04820	http://amigo.geneontology.org/amigo/term/GO:2000652
flavonoid biosynthetic process	Gene Ontology	GO:0009813	1	23	0.37328	0.465273	Asa4G04699	http://amigo.geneontology.org/amigo/term/GO:0009813
U2-type prespliceosome	Gene Ontology	GO:0071004	1	24	0.385368	0.47583	Asa1G01692	http://amigo.geneontology.org/amigo/term/GO:0071004
root hair cell development	Gene Ontology	GO:0080147	1	24	0.385368	0.47583	Asa3G00997	http://amigo.geneontology.org/amigo/term/GO:0080147
oxidoreductase activity, acting on a sulfur group of donors, disulfide as acceptor	Gene Ontology	GO:0016671	1	24	0.385368	0.47583	Asa5G04695	http://amigo.geneontology.org/amigo/term/GO:0016671
chitinase activity	Gene Ontology	GO:0004568	1	24	0.385368	0.47583	Asa7G00877	http://amigo.geneontology.org/amigo/term/GO:0004568
protein tyrosine phosphatase activity	Gene Ontology	GO:0004725	1	24	0.385368	0.47583	Asa8G04331	http://amigo.geneontology.org/amigo/term/GO:0004725
heat shock protein binding	Gene Ontology	GO:0031072	1	24	0.385368	0.47583	Asa8G04560	http://amigo.geneontology.org/amigo/term/GO:0031072
hydrogen peroxide catabolic process	Gene Ontology	GO:0042744	1	24	0.385368	0.47583	Asa2G01086	http://amigo.geneontology.org/amigo/term/GO:0042744
iron ion homeostasis	Gene Ontology	GO:0055072	1	24	0.385368	0.47583	Asa7G03169	http://amigo.geneontology.org/amigo/term/GO:0055072
oxidoreductase activity, acting on paired donors, with incorporation or reduction of molecular oxygen	Gene Ontology	GO:0016705	4	161	0.393548	0.484216	Asa3G02260|Asa3G02258|Asa3G02259|Asa8G03855	http://amigo.geneontology.org/amigo/term/GO:0016705
transcription regulator complex	Gene Ontology	GO:0005667	1	25	0.397223	0.484216	Asa8G04579	http://amigo.geneontology.org/amigo/term/GO:0005667
endosome membrane	Gene Ontology	GO:0010008	1	25	0.397223	0.484216	Asa8G04578	http://amigo.geneontology.org/amigo/term/GO:0010008
phospholipid binding	Gene Ontology	GO:0005543	1	25	0.397223	0.484216	Asa2G05307	http://amigo.geneontology.org/amigo/term/GO:0005543
pectin biosynthetic process	Gene Ontology	GO:0045489	1	25	0.397223	0.484216	Asa8G03039	http://amigo.geneontology.org/amigo/term/GO:0045489
protein transmembrane transporter activity	Gene Ontology	GO:0008320	1	25	0.397223	0.484216	Asa8G03507	http://amigo.geneontology.org/amigo/term/GO:0008320
jasmonic acid metabolic process	Gene Ontology	GO:0009694	1	25	0.397223	0.484216	Asa2G00329	http://amigo.geneontology.org/amigo/term/GO:0009694
RNA polymerase II CTD heptapeptide repeat kinase activity	Gene Ontology	GO:0008353	1	25	0.397223	0.484216	Asa8G03633	http://amigo.geneontology.org/amigo/term/GO:0008353
U2 snRNP	Gene Ontology	GO:0005686	1	25	0.397223	0.484216	Asa8G04582	http://amigo.geneontology.org/amigo/term/GO:0005686
peroxisomal membrane	Gene Ontology	GO:0005778	1	25	0.397223	0.484216	Asa3G03670	http://amigo.geneontology.org/amigo/term/GO:0005778
methyltransferase activity	Gene Ontology	GO:0008168	1	25	0.397223	0.484216	Asa7G00878	http://amigo.geneontology.org/amigo/term/GO:0008168
carbohydrate binding	Gene Ontology	GO:0030246	2	70	0.405367	0.493001	Asa3G00997|Asa8G02882	http://amigo.geneontology.org/amigo/term/GO:0030246
mitochondrial membrane	Gene Ontology	GO:0031966	1	26	0.40885	0.494948	Asa4G01242	http://amigo.geneontology.org/amigo/term/GO:0031966
jasmonic acid biosynthetic process	Gene Ontology	GO:0009695	1	26	0.40885	0.494948	Asa2G00329	http://amigo.geneontology.org/amigo/term/GO:0009695
maturation of SSU-rRNA from tricistronic rRNA transcript (SSU-rRNA, 5.8S rRNA, LSU-rRNA)	Gene Ontology	GO:0000462	1	26	0.40885	0.494948	Asa4G05070	http://amigo.geneontology.org/amigo/term/GO:0000462
floral organ abscission	Gene Ontology	GO:0010227	1	26	0.40885	0.494948	Asa6G02049	http://amigo.geneontology.org/amigo/term/GO:0010227
endoplasmic reticulum membrane	Gene Ontology	GO:0005789	4	165	0.410899	0.496857	Asa3G01981|Asa3G01980|Asa2G04088|Asa2G04087	http://amigo.geneontology.org/amigo/term/GO:0005789
cellulose synthase (UDP-forming) activity	Gene Ontology	GO:0016760	1	27	0.420253	0.505264	Asa2G02219	http://amigo.geneontology.org/amigo/term/GO:0016760
seed maturation	Gene Ontology	GO:0010431	1	27	0.420253	0.505264	Asa2G01431	http://amigo.geneontology.org/amigo/term/GO:0010431
regulation of defense response to fungus	Gene Ontology	GO:1900150	1	27	0.420253	0.505264	Asa8G04579	http://amigo.geneontology.org/amigo/term/GO:1900150
protein targeting to membrane	Gene Ontology	GO:0006612	1	27	0.420253	0.505264	Asa2G01430	http://amigo.geneontology.org/amigo/term/GO:0006612
plant-type primary cell wall biogenesis	Gene Ontology	GO:0009833	1	27	0.420253	0.505264	Asa2G02219	http://amigo.geneontology.org/amigo/term/GO:0009833
mRNA splicing, via spliceosome	Gene Ontology	GO:0000398	3	121	0.428843	0.515003	Asa2G01243|Asa8G04582|Asa4G05916	http://amigo.geneontology.org/amigo/term/GO:0000398
cell cortex	Gene Ontology	GO:0005938	1	28	0.431436	0.516349	Asa2G01517	http://amigo.geneontology.org/amigo/term/GO:0005938
poly(U) RNA binding	Gene Ontology	GO:0008266	1	28	0.431436	0.516349	Asa4G00692	http://amigo.geneontology.org/amigo/term/GO:0008266
monovalent inorganic cation transport	Gene Ontology	GO:0015672	1	28	0.431436	0.516349	Asa8G02705	http://amigo.geneontology.org/amigo/term/GO:0015672
mitochondrion organization	Gene Ontology	GO:0007005	1	29	0.442404	0.52176	Asa8G04653	http://amigo.geneontology.org/amigo/term/GO:0007005
monovalent cation:proton antiporter activity	Gene Ontology	GO:0005451	1	29	0.442404	0.52176	Asa8G02705	http://amigo.geneontology.org/amigo/term/GO:0005451
trichome branching	Gene Ontology	GO:0010091	1	29	0.442404	0.52176	Asa7G03320	http://amigo.geneontology.org/amigo/term/GO:0010091
regulation of pH	Gene Ontology	GO:0006885	1	29	0.442404	0.52176	Asa8G02705	http://amigo.geneontology.org/amigo/term/GO:0006885
protein import into nucleus	Gene Ontology	GO:0006606	1	29	0.442404	0.52176	Asa6G04194	http://amigo.geneontology.org/amigo/term/GO:0006606
production of siRNA involved in RNA interference	Gene Ontology	GO:0030422	1	29	0.442404	0.52176	Asa3G02881	http://amigo.geneontology.org/amigo/term/GO:0030422
membrane fusion	Gene Ontology	GO:0061025	1	29	0.442404	0.52176	Asa7G06405	http://amigo.geneontology.org/amigo/term/GO:0061025
cellular response to cold	Gene Ontology	GO:0070417	1	29	0.442404	0.52176	Asa4G05873	http://amigo.geneontology.org/amigo/term/GO:0070417
ribosome binding	Gene Ontology	GO:0043022	1	29	0.442404	0.52176	Asa5G00184	http://amigo.geneontology.org/amigo/term/GO:0043022
chromatin organization	Gene Ontology	GO:0006325	1	29	0.442404	0.52176	Asa4G05601	http://amigo.geneontology.org/amigo/term/GO:0006325
embryo sac development	Gene Ontology	GO:0009553	2	76	0.445131	0.524387	Asa3G01909|Asa3G01908	http://amigo.geneontology.org/amigo/term/GO:0009553
DNA repair	Gene Ontology	GO:0006281	3	125	0.449109	0.528482	Asa8G03817|Asa3G00166|Asa3G00167	http://amigo.geneontology.org/amigo/term/GO:0006281
polyubiquitin modification-dependent protein binding	Gene Ontology	GO:0031593	1	30	0.453161	0.530241	Asa5G04932	http://amigo.geneontology.org/amigo/term/GO:0031593
microtubule-based process	Gene Ontology	GO:0007017	1	30	0.453161	0.530241	Asa5G04754	http://amigo.geneontology.org/amigo/term/GO:0007017
FMN binding	Gene Ontology	GO:0010181	1	30	0.453161	0.530241	Asa3G03402	http://amigo.geneontology.org/amigo/term/GO:0010181
protein phosphatase regulator activity	Gene Ontology	GO:0019888	1	30	0.453161	0.530241	Asa3G03570	http://amigo.geneontology.org/amigo/term/GO:0019888
RNA binding	Gene Ontology	GO:0003723	9	423	0.453628	0.530241	Asa4G05916|Asa3G02881|Asa3G03413|Asa8G04582|Asa2G03636|Asa6G06081|Asa8G04176|Asa3G00551|Asa2G02557	http://amigo.geneontology.org/amigo/term/GO:0003723
DNA-binding transcription factor activity, RNA polymerase II-specific	Gene Ontology	GO:0000981	4	176	0.457987	0.534742	Asa7G00290|Asa8G03878|Asa7G01405|Asa8G03880	http://amigo.geneontology.org/amigo/term/GO:0000981
MAP kinase activity	Gene Ontology	GO:0004707	1	31	0.463711	0.53666	Asa8G04584	http://amigo.geneontology.org/amigo/term/GO:0004707
3'-5' exonuclease activity	Gene Ontology	GO:0008408	1	31	0.463711	0.53666	Asa8G03877	http://amigo.geneontology.org/amigo/term/GO:0008408
protein refolding	Gene Ontology	GO:0042026	1	31	0.463711	0.53666	Asa8G04560	http://amigo.geneontology.org/amigo/term/GO:0042026
regulation of circadian rhythm	Gene Ontology	GO:0042752	1	31	0.463711	0.53666	Asa2G01243	http://amigo.geneontology.org/amigo/term/GO:0042752
glucosinolate metabolic process	Gene Ontology	GO:0019760	1	31	0.463711	0.53666	Asa3G00347	http://amigo.geneontology.org/amigo/term/GO:0019760
calcium ion transport	Gene Ontology	GO:0006816	1	31	0.463711	0.53666	Asa4G06309	http://amigo.geneontology.org/amigo/term/GO:0006816
primary root development	Gene Ontology	GO:0080022	1	31	0.463711	0.53666	Asa2G04047	http://amigo.geneontology.org/amigo/term/GO:0080022
calcium channel activity	Gene Ontology	GO:0005262	1	31	0.463711	0.53666	Asa4G06309	http://amigo.geneontology.org/amigo/term/GO:0005262
chaperone binding	Gene Ontology	GO:0051087	1	32	0.474057	0.545036	Asa8G02761	http://amigo.geneontology.org/amigo/term/GO:0051087
glucosinolate catabolic process	Gene Ontology	GO:0019762	1	32	0.474057	0.545036	Asa8G04330	http://amigo.geneontology.org/amigo/term/GO:0019762
damaged DNA binding	Gene Ontology	GO:0003684	1	32	0.474057	0.545036	Asa5G04932	http://amigo.geneontology.org/amigo/term/GO:0003684
protein catabolic process	Gene Ontology	GO:0030163	1	32	0.474057	0.545036	Asa8G06159	http://amigo.geneontology.org/amigo/term/GO:0030163
stromule	Gene Ontology	GO:0010319	1	32	0.474057	0.545036	Asa4G01257	http://amigo.geneontology.org/amigo/term/GO:0010319
protein transport	Gene Ontology	GO:0015031	1	32	0.474057	0.545036	Asa3G05095	http://amigo.geneontology.org/amigo/term/GO:0015031
cell-cell signaling involved in cell fate commitment	Gene Ontology	GO:0045168	1	33	0.484204	0.553677	Asa4G05843	http://amigo.geneontology.org/amigo/term/GO:0045168
sodium:proton antiporter activity	Gene Ontology	GO:0015385	1	33	0.484204	0.553677	Asa8G02705	http://amigo.geneontology.org/amigo/term/GO:0015385
carboxylic ester hydrolase activity	Gene Ontology	GO:0052689	1	33	0.484204	0.553677	Asa5G04714	http://amigo.geneontology.org/amigo/term/GO:0052689
histone deacetylase activity	Gene Ontology	GO:0004407	1	33	0.484204	0.553677	Asa2G04028	http://amigo.geneontology.org/amigo/term/GO:0004407
nucleotide-excision repair	Gene Ontology	GO:0006289	1	33	0.484204	0.553677	Asa5G04932	http://amigo.geneontology.org/amigo/term/GO:0006289
antiporter activity	Gene Ontology	GO:0015297	2	83	0.48958	0.558773	Asa1G03527|Asa2G00630	http://amigo.geneontology.org/amigo/term/GO:0015297
sequence-specific DNA binding	Gene Ontology	GO:0043565	10	487	0.489723	0.558773	Asa8G04579|Asa3G01906|Asa7G01405|Asa4G02840|Asa8G03880|Asa6G06079|Asa8G03878|Asa6G02049|Asa6G06080|Asa8G00892	http://amigo.geneontology.org/amigo/term/GO:0043565
signal transduction	Gene Ontology	GO:0007165	8	387	0.493267	0.560185	Asa7G01074|Asa3G00295|Asa8G04864|Asa1G04047|Asa4G05073|Asa6G07040|Asa4G05074|Asa4G05075	http://amigo.geneontology.org/amigo/term/GO:0007165
transcription coregulator activity	Gene Ontology	GO:0003712	1	34	0.494156	0.560185	Asa7G06585	http://amigo.geneontology.org/amigo/term/GO:0003712
photorespiration	Gene Ontology	GO:0009853	1	34	0.494156	0.560185	Asa4G01242	http://amigo.geneontology.org/amigo/term/GO:0009853
cell surface receptor signaling pathway	Gene Ontology	GO:0007166	1	34	0.494156	0.560185	Asa4G05875	http://amigo.geneontology.org/amigo/term/GO:0007166
response to absence of light	Gene Ontology	GO:0009646	1	34	0.494156	0.560185	Asa8G04579	http://amigo.geneontology.org/amigo/term/GO:0009646
response to brassinosteroid	Gene Ontology	GO:0009741	1	34	0.494156	0.560185	Asa5G04767	http://amigo.geneontology.org/amigo/term/GO:0009741
regulation of gene expression	Gene Ontology	GO:0010468	3	135	0.498401	0.56439	Asa8G03817|Asa2G03636|Asa8G04584	http://amigo.geneontology.org/amigo/term/GO:0010468
auxin homeostasis	Gene Ontology	GO:0010252	1	35	0.503916	0.568798	Asa8G02694	http://amigo.geneontology.org/amigo/term/GO:0010252
phosphatidylinositol binding	Gene Ontology	GO:0035091	1	35	0.503916	0.568798	Asa3G00295	http://amigo.geneontology.org/amigo/term/GO:0035091
chloroplast thylakoid membrane	Gene Ontology	GO:0009535	6	291	0.510811	0.575894	Asa8G04560|Asa2G02501|Asa5G04695|Asa2G00939|Asa7G03169|Asa5G04754	http://amigo.geneontology.org/amigo/term/GO:0009535
cellulose synthase activity	Gene Ontology	GO:0016759	1	36	0.513488	0.575894	Asa2G02219	http://amigo.geneontology.org/amigo/term/GO:0016759
actin cytoskeleton	Gene Ontology	GO:0015629	1	36	0.513488	0.575894	Asa2G03739	http://amigo.geneontology.org/amigo/term/GO:0015629
methyl indole-3-acetate esterase activity	Gene Ontology	GO:0080030	1	36	0.513488	0.575894	Asa5G04714	http://amigo.geneontology.org/amigo/term/GO:0080030
cortical microtubule organization	Gene Ontology	GO:0043622	1	36	0.513488	0.575894	Asa8G04192	http://amigo.geneontology.org/amigo/term/GO:0043622
peroxisome	Gene Ontology	GO:0005777	6	292	0.514075	0.575939	Asa3G03670|Asa2G02220|Asa6G03536|Asa8G03858|Asa5G03364|Asa6G06078	http://amigo.geneontology.org/amigo/term/GO:0005777
Golgi cis cisterna	Gene Ontology	GO:0000137	1	37	0.522875	0.583933	Asa8G03039	http://amigo.geneontology.org/amigo/term/GO:0000137
plant-type cell wall biogenesis	Gene Ontology	GO:0009832	1	37	0.522875	0.583933	Asa5G03363	http://amigo.geneontology.org/amigo/term/GO:0009832
nucleosome assembly	Gene Ontology	GO:0006334	1	37	0.522875	0.583933	Asa7G04346	http://amigo.geneontology.org/amigo/term/GO:0006334
receptor serine/threonine kinase binding	Gene Ontology	GO:0033612	1	38	0.532082	0.592955	Asa8G04864	http://amigo.geneontology.org/amigo/term/GO:0033612
cation transport	Gene Ontology	GO:0006812	1	38	0.532082	0.592955	Asa8G02705	http://amigo.geneontology.org/amigo/term/GO:0006812
ubiquitin-dependent protein catabolic process	Gene Ontology	GO:0006511	6	299	0.536678	0.597445	Asa7G01386|Asa8G02711|Asa7G01808|Asa7G01809|Asa8G06159|Asa4G05076	http://amigo.geneontology.org/amigo/term/GO:0006511
cytoplasmic translation	Gene Ontology	GO:0002181	1	39	0.541111	0.598579	Asa5G04769	http://amigo.geneontology.org/amigo/term/GO:0002181
cotyledon development	Gene Ontology	GO:0048825	1	39	0.541111	0.598579	Asa8G02587	http://amigo.geneontology.org/amigo/term/GO:0048825
regulation of cell cycle	Gene Ontology	GO:0051726	1	39	0.541111	0.598579	Asa8G03858	http://amigo.geneontology.org/amigo/term/GO:0051726
cell-cell signaling	Gene Ontology	GO:0007267	1	39	0.541111	0.598579	Asa8G04865	http://amigo.geneontology.org/amigo/term/GO:0007267
polysaccharide binding	Gene Ontology	GO:0030247	1	39	0.541111	0.598579	Asa7G00877	http://amigo.geneontology.org/amigo/term/GO:0030247
mediator complex	Gene Ontology	GO:0016592	1	41	0.558651	0.614107	Asa7G06585	http://amigo.geneontology.org/amigo/term/GO:0016592
mitotic cell cycle	Gene Ontology	GO:0000278	1	41	0.558651	0.614107	Asa8G03858	http://amigo.geneontology.org/amigo/term/GO:0000278
acid phosphatase activity	Gene Ontology	GO:0003993	1	41	0.558651	0.614107	Asa4G00959	http://amigo.geneontology.org/amigo/term/GO:0003993
ubiquitin-dependent ERAD pathway	Gene Ontology	GO:0030433	1	41	0.558651	0.614107	Asa4G05076	http://amigo.geneontology.org/amigo/term/GO:0030433
trans-Golgi network	Gene Ontology	GO:0005802	5	255	0.563888	0.618943	Asa2G01434|Asa2G02219|Asa2G00324|Asa8G04192|Asa2G01433	http://amigo.geneontology.org/amigo/term/GO:0005802
proteasome-mediated ubiquitin-dependent protein catabolic process	Gene Ontology	GO:0043161	2	96	0.565915	0.618943	Asa8G06159|Asa5G04932	http://amigo.geneontology.org/amigo/term/GO:0043161
Rab GTPase binding	Gene Ontology	GO:0017137	1	42	0.567168	0.618943	Asa3G05095	http://amigo.geneontology.org/amigo/term/GO:0017137
response to reactive oxygen species	Gene Ontology	GO:0000302	1	42	0.567168	0.618943	Asa2G01086	http://amigo.geneontology.org/amigo/term/GO:0000302
auxin-activated signaling pathway	Gene Ontology	GO:0009734	1	42	0.567168	0.618943	Asa3G00295	http://amigo.geneontology.org/amigo/term/GO:0009734
response to far red light	Gene Ontology	GO:0010218	1	42	0.567168	0.618943	Asa6G02693	http://amigo.geneontology.org/amigo/term/GO:0010218
regulation of transcription, DNA-templated	Gene Ontology	GO:0006355	26	1351	0.571327	0.621665	Asa3G04820|Asa2G00422|Asa2G01536|Asa2G01242|Asa3G01905|Asa5G05475|Asa3G01906|Asa2G03609|Asa3G00347|Asa2G03898|Asa2G03899|Asa2G07064|Asa6G06081|Asa6G02241|Asa4G02553|Asa8G04579|Asa3G00162|Asa2G00726|Asa2G04677|Asa5G04814|Asa2G04200|Asa6G02049|Asa3G01185|Asa3G01184|Asa3G01186|Asa8G00892	http://amigo.geneontology.org/amigo/term/GO:0006355
response to fungus	Gene Ontology	GO:0009620	2	97	0.571436	0.621665	Asa4G04699|Asa4G01258	http://amigo.geneontology.org/amigo/term/GO:0009620
flower development	Gene Ontology	GO:0009908	2	97	0.571436	0.621665	Asa2G04200|Asa8G02587	http://amigo.geneontology.org/amigo/term/GO:0009908
ubiquitin protein ligase activity	Gene Ontology	GO:0061630	3	151	0.572283	0.621944	Asa8G00429|Asa4G05076|Asa8G00427	http://amigo.geneontology.org/amigo/term/GO:0061630
chaperone cofactor-dependent protein refolding	Gene Ontology	GO:0051085	1	43	0.575521	0.622889	Asa8G04560	http://amigo.geneontology.org/amigo/term/GO:0051085
signaling receptor activity	Gene Ontology	GO:0038023	1	43	0.575521	0.622889	Asa2G01085	http://amigo.geneontology.org/amigo/term/GO:0038023
DNA-binding transcription factor activity	Gene Ontology	GO:0003700	29	1513	0.581238	0.62843	Asa3G04820|Asa7G00290|Asa3G00619|Asa2G01536|Asa3G01905|Asa2G00422|Asa3G01906|Asa2G03609|Asa3G00347|Asa2G03898|Asa2G03899|Asa7G01405|Asa4G02840|Asa6G06081|Asa6G02241|Asa4G02553|Asa6G04195|Asa4G03473|Asa8G03878|Asa2G00726|Asa2G04677|Asa7G02746|Asa2G04200|Asa6G02049|Asa8G03880|Asa3G01185|Asa3G01184|Asa3G01186|Asa8G00892	http://amigo.geneontology.org/amigo/term/GO:0003700
SNAP receptor activity	Gene Ontology	GO:0005484	1	44	0.583713	0.629166	Asa7G06405	http://amigo.geneontology.org/amigo/term/GO:0005484
oxidoreductase activity, acting on the CH-OH group of donors, NAD or NADP as acceptor	Gene Ontology	GO:0016616	1	44	0.583713	0.629166	Asa5G04734	http://amigo.geneontology.org/amigo/term/GO:0016616
response to salicylic acid	Gene Ontology	GO:0009751	2	100	0.58769	0.632804	Asa4G04699|Asa7G07001	http://amigo.geneontology.org/amigo/term/GO:0009751
toxin catabolic process	Gene Ontology	GO:0009407	1	45	0.591748	0.633929	Asa2G02558	http://amigo.geneontology.org/amigo/term/GO:0009407
response to high light intensity	Gene Ontology	GO:0009644	1	45	0.591748	0.633929	Asa3G03669	http://amigo.geneontology.org/amigo/term/GO:0009644
metalloendopeptidase activity	Gene Ontology	GO:0004222	1	45	0.591748	0.633929	Asa2G00467	http://amigo.geneontology.org/amigo/term/GO:0004222
actin filament organization	Gene Ontology	GO:0007015	1	45	0.591748	0.633929	Asa2G01517	http://amigo.geneontology.org/amigo/term/GO:0007015
mitochondrial inner membrane	Gene Ontology	GO:0005743	1	45	0.591748	0.633929	Asa8G03507	http://amigo.geneontology.org/amigo/term/GO:0005743
transcription, DNA-templated	Gene Ontology	GO:0006351	2	102	0.598269	0.639116	Asa7G01405|Asa5G05475	http://amigo.geneontology.org/amigo/term/GO:0006351
protein dephosphorylation	Gene Ontology	GO:0006470	2	102	0.598269	0.639116	Asa2G02793|Asa3G03570	http://amigo.geneontology.org/amigo/term/GO:0006470
xenobiotic transmembrane transporter activity	Gene Ontology	GO:0042910	1	46	0.599627	0.639116	Asa2G00630	http://amigo.geneontology.org/amigo/term/GO:0042910
small-subunit processome	Gene Ontology	GO:0032040	1	46	0.599627	0.639116	Asa8G04506	http://amigo.geneontology.org/amigo/term/GO:0032040
nutrient reservoir activity	Gene Ontology	GO:0045735	1	46	0.599627	0.639116	Asa5G00227	http://amigo.geneontology.org/amigo/term/GO:0045735
phosphorylation	Gene Ontology	GO:0016310	4	212	0.600565	0.639468	Asa6G05967|Asa4G05078|Asa4G05870|Asa4G05875	http://amigo.geneontology.org/amigo/term/GO:0016310
cytokinesis by cell plate formation	Gene Ontology	GO:0000911	1	47	0.607355	0.64457	Asa7G06405	http://amigo.geneontology.org/amigo/term/GO:0000911
systemic acquired resistance	Gene Ontology	GO:0009627	1	47	0.607355	0.64457	Asa2G03737	http://amigo.geneontology.org/amigo/term/GO:0009627
proton transmembrane transport	Gene Ontology	GO:1902600	1	47	0.607355	0.64457	Asa3G00218	http://amigo.geneontology.org/amigo/term/GO:1902600
nucleic acid binding	Gene Ontology	GO:0003676	4	214	0.607808	0.64457	Asa2G01478|Asa5G04235|Asa8G03877|Asa2G01477	http://amigo.geneontology.org/amigo/term/GO:0003676
ethylene-activated signaling pathway	Gene Ontology	GO:0009873	1	49	0.622366	0.658681	Asa7G07003	http://amigo.geneontology.org/amigo/term/GO:0009873
thiol-dependent ubiquitin-specific protease activity	Gene Ontology	GO:0004843	1	49	0.622366	0.658681	Asa8G06159	http://amigo.geneontology.org/amigo/term/GO:0004843
response to jasmonic acid	Gene Ontology	GO:0009753	2	107	0.62382	0.659556	Asa2G01535|Asa7G07003	http://amigo.geneontology.org/amigo/term/GO:0009753
GTPase activator activity	Gene Ontology	GO:0005096	1	50	0.629656	0.663061	Asa8G03509	http://amigo.geneontology.org/amigo/term/GO:0005096
cellular response to heat	Gene Ontology	GO:0034605	1	50	0.629656	0.663061	Asa1G04046	http://amigo.geneontology.org/amigo/term/GO:0034605
chloroplast inner membrane	Gene Ontology	GO:0009706	1	51	0.636805	0.669249	Asa6G07037	http://amigo.geneontology.org/amigo/term/GO:0009706
vegetative to reproductive phase transition of meristem	Gene Ontology	GO:0010228	2	110	0.638537	0.6704	Asa6G02241|Asa7G01405	http://amigo.geneontology.org/amigo/term/GO:0010228
plant-type vacuole membrane	Gene Ontology	GO:0009705	2	111	0.643342	0.673925	Asa5G04324|Asa5G04321	http://amigo.geneontology.org/amigo/term/GO:0009705
response to karrikin	Gene Ontology	GO:0080167	2	111	0.643342	0.673925	Asa2G01000|Asa8G00427	http://amigo.geneontology.org/amigo/term/GO:0080167
cellular response to DNA damage stimulus	Gene Ontology	GO:0006974	1	52	0.643816	0.673925	Asa3G01426	http://amigo.geneontology.org/amigo/term/GO:0006974
DNA-binding transcription activator activity, RNA polymerase II-specific	Gene Ontology	GO:0001228	1	53	0.650692	0.678422	Asa8G03817	http://amigo.geneontology.org/amigo/term/GO:0001228
proteasome complex	Gene Ontology	GO:0000502	1	53	0.650692	0.678422	Asa8G06159	http://amigo.geneontology.org/amigo/term/GO:0000502
lateral root formation	Gene Ontology	GO:0010311	1	53	0.650692	0.678422	Asa6G06050	http://amigo.geneontology.org/amigo/term/GO:0010311
hyperosmotic salinity response	Gene Ontology	GO:0042538	1	54	0.657435	0.683421	Asa8G04192	http://amigo.geneontology.org/amigo/term/GO:0042538
enzyme inhibitor activity	Gene Ontology	GO:0004857	1	54	0.657435	0.683421	Asa5G04695	http://amigo.geneontology.org/amigo/term/GO:0004857
DNA binding	Gene Ontology	GO:0003677	8	451	0.661578	0.687049	Asa7G02746|Asa8G04579|Asa7G01405|Asa7G04346|Asa4G03473|Asa4G05601|Asa2G03636|Asa6G06081	http://amigo.geneontology.org/amigo/term/GO:0003677
ubiquitin ligase complex	Gene Ontology	GO:0000151	1	57	0.676896	0.702263	Asa3G01982	http://amigo.geneontology.org/amigo/term/GO:0000151
cytosolic ribosome	Gene Ontology	GO:0022626	3	178	0.680479	0.705284	Asa4G05872|Asa5G05236|Asa5G04769	http://amigo.geneontology.org/amigo/term/GO:0022626
regulation of transcription by RNA polymerase II	Gene Ontology	GO:0006357	2	121	0.688634	0.713034	Asa8G03817|Asa7G06585	http://amigo.geneontology.org/amigo/term/GO:0006357
double fertilization forming a zygote and endosperm	Gene Ontology	GO:0009567	1	60	0.695252	0.718473	Asa1G01692	http://amigo.geneontology.org/amigo/term/GO:0009567
GTP binding	Gene Ontology	GO:0005525	2	123	0.697103	0.719679	Asa2G01517|Asa5G04754	http://amigo.geneontology.org/amigo/term/GO:0005525
protein deubiquitination	Gene Ontology	GO:0016579	1	61	0.701137	0.723133	Asa8G06159	http://amigo.geneontology.org/amigo/term/GO:0016579
fatty acid biosynthetic process	Gene Ontology	GO:0006633	1	62	0.706908	0.728371	Asa2G03737	http://amigo.geneontology.org/amigo/term/GO:0006633
kinase activity	Gene Ontology	GO:0016301	6	359	0.707657	0.72843	Asa2G01121|Asa6G02242|Asa4G05875|Asa6G05967|Asa2G00019|Asa7G02987	http://amigo.geneontology.org/amigo/term/GO:0016301
cytosolic large ribosomal subunit	Gene Ontology	GO:0022625	2	126	0.709449	0.72956	Asa4G05872|Asa5G04769	http://amigo.geneontology.org/amigo/term/GO:0022625
vesicle	Gene Ontology	GO:0031982	1	64	0.718118	0.737754	Asa2G01517	http://amigo.geneontology.org/amigo/term/GO:0031982
chloroplast thylakoid	Gene Ontology	GO:0009534	3	190	0.721553	0.740454	Asa2G02501|Asa2G00633|Asa2G00632	http://amigo.geneontology.org/amigo/term/GO:0009534
polygalacturonase activity	Gene Ontology	GO:0004650	1	65	0.723562	0.740454	Asa2G04163	http://amigo.geneontology.org/amigo/term/GO:0004650
microtubule	Gene Ontology	GO:0005874	1	65	0.723562	0.740454	Asa5G04754	http://amigo.geneontology.org/amigo/term/GO:0005874
lipid transport	Gene Ontology	GO:0006869	1	65	0.723562	0.740454	Asa6G07039	http://amigo.geneontology.org/amigo/term/GO:0006869
negative regulation of catalytic activity	Gene Ontology	GO:0043086	1	67	0.734136	0.74909	Asa5G04695	http://amigo.geneontology.org/amigo/term/GO:0043086
defense response to oomycetes	Gene Ontology	GO:0002229	1	67	0.734136	0.74909	Asa4G04699	http://amigo.geneontology.org/amigo/term/GO:0002229
seed development	Gene Ontology	GO:0048316	1	69	0.744307	0.758731	Asa4G01514	http://amigo.geneontology.org/amigo/term/GO:0048316
transcription factor binding	Gene Ontology	GO:0008134	2	138	0.754682	0.768563	Asa8G03878|Asa8G03880	http://amigo.geneontology.org/amigo/term/GO:0008134
monooxygenase activity	Gene Ontology	GO:0004497	1	72	0.758839	0.772049	Asa2G00339	http://amigo.geneontology.org/amigo/term/GO:0004497
rRNA processing	Gene Ontology	GO:0006364	1	74	0.768065	0.779927	Asa8G03877	http://amigo.geneontology.org/amigo/term/GO:0006364
transferase activity, transferring acyl groups other than amino-acyl groups	Gene Ontology	GO:0016747	1	76	0.77694	0.788178	Asa4G00963	http://amigo.geneontology.org/amigo/term/GO:0016747
cell differentiation	Gene Ontology	GO:0030154	1	79	0.78962	0.80027	Asa6G02693	http://amigo.geneontology.org/amigo/term/GO:0030154
pectin catabolic process	Gene Ontology	GO:0045490	1	88	0.823502	0.833805	Asa2G04163	http://amigo.geneontology.org/amigo/term/GO:0045490
protein serine/threonine phosphatase activity	Gene Ontology	GO:0004722	1	91	0.833538	0.843156	Asa2G02793	http://amigo.geneontology.org/amigo/term/GO:0004722
intracellular protein transport	Gene Ontology	GO:0006886	2	171	0.848941	0.857912	Asa8G03817|Asa2G02220	http://amigo.geneontology.org/amigo/term/GO:0006886
response to cold	Gene Ontology	GO:0009409	4	310	0.857195	0.864592	Asa4G01257|Asa2G01118|Asa5G02119|Asa2G00422	http://amigo.geneontology.org/amigo/term/GO:0009409
protein dimerization activity	Gene Ontology	GO:0046983	4	312	0.860494	0.867088	Asa8G03878|Asa2G00297|Asa8G03880|Asa4G03473	http://amigo.geneontology.org/amigo/term/GO:0046983
integral component of plasma membrane	Gene Ontology	GO:0005887	1	102	0.865703	0.871502	Asa2G01431	http://amigo.geneontology.org/amigo/term/GO:0005887
RNA polymerase II cis-regulatory region sequence-specific DNA binding	Gene Ontology	GO:0000978	1	107	0.878194	0.883231	Asa8G04579	http://amigo.geneontology.org/amigo/term/GO:0000978
unidimensional cell growth	Gene Ontology	GO:0009826	1	123	0.910884	0.915234	Asa8G04192	http://amigo.geneontology.org/amigo/term/GO:0009826
leaf development	Gene Ontology	GO:0048366	1	125	0.914298	0.917788	Asa5G05475	http://amigo.geneontology.org/amigo/term/GO:0048366
response to chitin	Gene Ontology	GO:0010200	1	129	0.920741	0.923374	Asa2G00422	http://amigo.geneontology.org/amigo/term/GO:0010200
cellular_component	Gene Ontology	GO:0005575	8	1183	0.999927	1	Asa2G01479|Asa1G00954|Asa6G06008|Asa1G03373|Asa5G04734|Asa1G00929|Asa7G00877|Asa5G04948	http://amigo.geneontology.org/amigo/term/GO:0005575
molecular_function	Gene Ontology	GO:0003674	69	5879	1	1	Asa7G00292|Asa5G05476|Asa1G01189|Asa8G02689|Asa3G00399|Asa2G02616|Asa8G02704|Asa8G02691|Asa1G00929|Asa2G00284|Asa8G03860|Asa2G02501|Asa7G01980|Asa1G03757|Asa6G02692|Asa4G00961|Asa5G00181|Asa7G00896|Asa2G01248|Asa1G03526|Asa5G06004|Asa5G05877|Asa2G00991|Asa4G00958|Asa7G06842|Asa2G00994|Asa7G00876|Asa7G00877|Asa2G01119|Asa2G00323|Asa1G02592|Asa7G01444|Asa1G02591|Asa5G01822|Asa5G01823|Asa2G04396|Asa…	http://amigo.geneontology.org/amigo/term/GO:0003674
biological_process	Gene Ontology	GO:0008150	49	5731	1	1	Asa7G00292|Asa5G05476|Asa6G02243|Asa3G00616|Asa8G03860|Asa7G01981|Asa7G01980|Asa2G00285|Asa2G01248|Asa4G04637|Asa7G00896|Asa4G05847|Asa1G03526|Asa5G05877|Asa8G04580|Asa1G01189|Asa7G06842|Asa2G00994|Asa1G04152|Asa7G00877|Asa2G00323|Asa7G01444|Asa5G04948|Asa2G04396|Asa8G04194|Asa7G00316|Asa7G00315|Asa5G00181|Asa2G01602|Asa5G04944|Asa1G00609|Asa2G00284|Asa2G01581|Asa4G00961|Asa2G00940|Asa8G00895|Asa…	http://amigo.geneontology.org/amigo/term/GO:0008150
--------------------

## Sheet: AvsE > 0.5
#Term	Database	ID	Input number	Background number	P-Value	Corrected P-Value	Input	Hyperlink
Metabolic pathways	KEGG PATHWAY	ath01100	137	2246	6.17799e-15	2.80481e-12	Asa2G01481|Asa2G01480|Asa6G04272|Asa7G00319|Asa4G00818|Asa5G01495|Asa5G04483|Asa5G01496|Asa4G04970|Asa2G01403|Asa2G03442|Asa4G00954|Asa4G05043|Asa4G01132|Asa4G01131|Asa4G01130|Asa4G04646|Asa7G01958|Asa3G03363|Asa7G04338|Asa2G00288|Asa2G00287|Asa2G04447|Asa2G00330|Asa2G00331|Asa4G01254|Asa6G03906|Asa4G01026|Asa4G06042|Asa4G04553|Asa8G01366|Asa8G01367|Asa4G01086|Asa1G04854|Asa3G00817|Asa5G04333|Asa…	http://www.genome.jp/kegg-bin/show_pathway?ath01100/ath:ArthMp024%09red/ath:AT4G30580%09red/ath:AT5G15530%09red/ath:AT1G10370%09red/ath:AT1G53240%09red/ath:AT4G29130%09red/ath:AT5G07920%09red/ath:AT1G48140%09red/ath:AT5G03690%09red/ath:AT4G11600%09red/ath:AT5G08170%09red/ath:AT2G36530%09red/ath:AT1G09430%09red/ath:AT5G25880%09red/ath:AT1G05260%09red/ath:AT4G25080%09red/ath:AT1G67730%09red/ath:AT5…
Carbon metabolism	KEGG PATHWAY	ath01200	31	273	1.45681e-09	2.20464e-07	Asa2G01481|Asa2G01480|Asa3G03522|Asa3G00817|Asa4G00877|Asa2G02274|Asa4G01076|Asa8G00058|Asa3G03561|Asa3G03560|Asa2G04047|Asa4G05043|Asa4G01077|Asa4G01075|Asa5G01684|Asa2G06802|Asa8G02957|Asa2G01541|Asa8G00059|Asa1G02641|Asa2G01277|Asa3G03623|Asa6G03803|Asa6G03947|Asa2G04584|Asa2G00331|Asa2G01455|Asa4G00982|Asa5G04463|Asa4G01129|Asa5G04464	http://www.genome.jp/kegg-bin/show_pathway?ath01200/ath:AT3G52930%09red/ath:AT2G19860%09red/ath:AT5G15530%09red/ath:ArthCp030%09red/ath:AT3G59760%09red/ath:AT4G35650%09red/ath:AT1G53240%09red/ath:AT4G29130%09red/ath:AT2G22480%09red/ath:AT5G03690%09red/ath:AT2G36530%09red/ath:AT1G13440%09red/ath:AT2G21170%09red/ath:AT5G25880%09red/ath:AT3G55440%09red/ath:AT2G17630%09red/ath:AT5G07440%09red/ath:AT3…
Biosynthesis of secondary metabolites	KEGG PATHWAY	ath01110	70	1107	1.09683e-08	1.35808e-06	Asa2G01481|Asa2G01480|Asa7G01018|Asa6G03912|Asa1G04854|Asa7G04349|Asa2G04756|Asa4G00688|Asa4G01254|Asa4G04970|Asa2G00712|Asa4G00939|Asa4G00877|Asa2G02274|Asa4G01076|Asa8G00058|Asa3G03561|Asa3G03623|Asa2G00331|Asa4G05043|Asa4G01077|Asa4G01075|Asa4G04553|Asa2G00953|Asa3G00816|Asa4G00996|Asa4G04646|Asa4G01112|Asa6G05988|Asa6G03914|Asa4G00991|Asa4G00992|Asa2G04757|Asa2G00329|Asa5G01684|Asa4G02454|Asa…	http://www.genome.jp/kegg-bin/show_pathway?ath01110/ath:AT3G52930%09red/ath:AT5G48930%09red/ath:AT4G30580%09red/ath:AT4G36250%09red/ath:AT5G15530%09red/ath:AT5G40610%09red/ath:AT1G71695%09red/ath:AT4G33420%09red/ath:ArthCp030%09red/ath:AT4G01690%09red/ath:AT3G59760%09red/ath:AT4G02610%09red/ath:AT1G67980%09red/ath:AT3G21240%09red/ath:AT3G17240%09red/ath:AT1G53240%09red/ath:AT4G05160%09red/ath:AT4…
Biosynthesis of amino acids	KEGG PATHWAY	ath01230	27	251	4.58318e-08	5.20191e-06	Asa3G00816|Asa3G00817|Asa4G00877|Asa2G02274|Asa8G00058|Asa1G04854|Asa4G05043|Asa7G01018|Asa4G01112|Asa5G01684|Asa2G01455|Asa2G00288|Asa8G00059|Asa2G00287|Asa2G01277|Asa4G00902|Asa3G03432|Asa3G03431|Asa3G00352|Asa6G03803|Asa2G04584|Asa2G04756|Asa2G04757|Asa2G04047|Asa5G04463|Asa4G01129|Asa5G04464	http://www.genome.jp/kegg-bin/show_pathway?ath01230/ath:AT3G52930%09red/ath:AT3G59760%09red/ath:AT2G22480%09red/ath:AT4G01850%09red/ath:AT2G17630%09red/ath:AT5G17920%09red/ath:AT2G36530%09red/ath:AT1G13440%09red/ath:AT2G21170%09red/ath:AT4G38970%09red/ath:AT3G55440%09red/ath:AT5G03690%09red/ath:AT1G70580%09red/ath:AT4G35650%09red/ath:AT5G53460%09red/ath:AT2G31810%09red/ath:AT1G15710%09red/ath:AT2…
Protein processing in endoplasmic reticulum	KEGG PATHWAY	ath04141	24	211	9.89114e-08	9.62888e-06	Asa7G07001|Asa4G01132|Asa4G01131|Asa4G01130|Asa4G06189|Asa2G03938|Asa5G01822|Asa2G01117|Asa2G01116|Asa4G02554|Asa4G02555|Asa4G00940|Asa8G01087|Asa7G06465|Asa2G01882|Asa2G01454|Asa2G01450|Asa2G00043|Asa7G05731|Asa2G03812|Asa4G00965|Asa5G04283|Asa5G04282|Asa4G00941	http://www.genome.jp/kegg-bin/show_pathway?ath04141/ath:AT5G02500%09red/ath:AT1G50670%09red/ath:AT4G27670%09red/ath:AT1G08450%09red/ath:AT3G07100%09red/ath:AT5G59300%09red/ath:AT4G34210%09red/ath:AT4G21150%09red/ath:AT2G21270%09red/ath:AT4G24190%09red/ath:AT4G02080%09red/ath:AT5G56030%09red/ath:AT3G09840%09red/ath:AT5G12020%09red/ath:AT1G71220%09red/ath:AT5G20970%09red
Glycolysis / Gluconeogenesis	KEGG PATHWAY	ath00010	17	116	3.05959e-07	2.45127e-05	Asa2G01481|Asa2G01480|Asa3G03561|Asa2G06802|Asa2G00331|Asa4G05043|Asa7G03215|Asa2G00953|Asa3G00817|Asa4G01129|Asa1G02641|Asa2G01455|Asa6G03803|Asa2G04047|Asa4G00877|Asa2G01277|Asa5G04464	http://www.genome.jp/kegg-bin/show_pathway?ath00010/ath:AT3G52990%09red/ath:AT3G52930%09red/ath:AT3G17240%09red/ath:AT2G19860%09red/ath:AT2G36530%09red/ath:AT4G36250%09red/ath:AT1G13440%09red/ath:AT1G09870%09red/ath:AT2G21170%09red/ath:AT1G01090%09red/ath:AT3G55440%09red/ath:AT4G29130%09red/ath:AT2G22480%09red/ath:AT4G38970%09red/ath:AT1G48030%09red/ath:AT5G03690%09red
Fructose and mannose metabolism	KEGG PATHWAY	ath00051	11	64	9.8014e-06	0.000430629	Asa7G06502|Asa3G03561|Asa2G04047|Asa6G03803|Asa6G03792|Asa3G00817|Asa2G00331|Asa2G01455|Asa4G00877|Asa3G03342|Asa5G04464	http://www.genome.jp/kegg-bin/show_pathway?ath00051/ath:AT3G52930%09red/ath:AT2G19860%09red/ath:AT2G31390%09red/ath:AT3G55440%09red/ath:AT2G21170%09red/ath:AT3G59480%09red/ath:AT1G67070%09red/ath:AT4G29130%09red/ath:AT2G22480%09red/ath:AT4G38970%09red/ath:AT5G03690%09red
Carbon fixation in photosynthetic organisms	KEGG PATHWAY	ath00710	11	69	1.83962e-05	0.000695991	Asa3G03560|Asa2G04047|Asa4G05043|Asa6G03803|Asa2G01455|Asa2G01541|Asa5G04464|Asa4G00877|Asa2G02274|Asa8G02957|Asa3G03623	http://www.genome.jp/kegg-bin/show_pathway?ath00710/ath:AT3G52930%09red/ath:AT1G70580%09red/ath:AT1G13440%09red/ath:AT2G21170%09red/ath:AT5G25880%09red/ath:ArthCp030%09red/ath:AT3G55440%09red/ath:AT1G53240%09red/ath:AT3G55800%09red/ath:AT4G38970%09red/ath:AT5G03690%09red
Glutathione metabolism	KEGG PATHWAY	ath00480	13	102	2.8399e-05	0.000991781	Asa5G01684|Asa4G01076|Asa4G01077|Asa4G01075|Asa7G04345|Asa2G03442|Asa7G00918|Asa5G01217|Asa5G01216|Asa5G04483|Asa2G01403|Asa7G04347|Asa7G00392	http://www.genome.jp/kegg-bin/show_pathway?ath00480/ath:AT4G11600%09red/ath:AT2G29420%09red/ath:AT1G75270%09red/ath:AT1G07890%09red/ath:AT5G41210%09red/ath:AT3G02360%09red/ath:AT3G09270%09red/ath:AT1G10370%09red/ath:AT1G65930%09red/ath:AT1G17180%09red
Biosynthesis of secondary metabolites - unclassified	KEGG PATHWAY	ath00999	5	12	9.1259e-05	0.00225991	Asa7G04348|Asa7G04349|Asa7G01021|Asa3G03796|Asa3G03797	http://www.genome.jp/kegg-bin/show_pathway?ath00999/ath:AT4G05160%09red/ath:AT1G67980%09red/ath:AT3G21240%09red
Nitrogen metabolism	KEGG PATHWAY	ath00910	7	43	0.000548219	0.00910579	Asa6G01634|Asa2G01866|Asa4G00954|Asa6G03947|Asa2G00288|Asa2G00287|Asa6G01633	http://www.genome.jp/kegg-bin/show_pathway?ath00910/ath:AT1G77760%09red/ath:AT5G07440%09red/ath:AT5G60770%09red/ath:AT3G45060%09red/ath:AT5G53460%09red
Phenylpropanoid biosynthesis	KEGG PATHWAY	ath00940	14	166	0.000768828	0.0116349	Asa7G04348|Asa7G04349|Asa7G01021|Asa4G00688|Asa3G03412|Asa3G03796|Asa3G03797|Asa2G00330|Asa4G01254|Asa6G03912|Asa4G00888|Asa6G03914|Asa4G00939|Asa4G00887	http://www.genome.jp/kegg-bin/show_pathway?ath00940/ath:AT5G48930%09red/ath:AT1G52760%09red/ath:AT3G21240%09red/ath:AT4G36220%09red/ath:AT4G33420%09red/ath:AT1G05260%09red/ath:AT3G21770%09red/ath:AT1G67980%09red/ath:AT1G71695%09red/ath:AT4G05160%09red/ath:AT5G54570%09red
Plant-pathogen interaction	KEGG PATHWAY	ath04626	14	170	0.00095246	0.013513	Asa6G03565|Asa5G02021|Asa5G02023|Asa5G01687|Asa5G04347|Asa4G01105|Asa7G00322|Asa2G04199|Asa4G02496|Asa4G01106|Asa2G03938|Asa2G02084|Asa2G01117|Asa2G01116	http://www.genome.jp/kegg-bin/show_pathway?ath04626/ath:AT4G33720%09red/ath:AT1G76040%09red/ath:AT4G01370%09red/ath:AT4G24190%09red/ath:AT5G13160%09red/ath:AT5G56030%09red/ath:AT1G76650%09red/ath:AT5G04870%09red/ath:AT3G43810%09red/ath:AT5G12480%09red/ath:AT2G17290%09red
Citrate cycle (TCA cycle)	KEGG PATHWAY	ath00020	8	63	0.000989686	0.0136157	Asa2G01481|Asa2G01480|Asa5G01684|Asa2G06802|Asa1G02641|Asa8G02957|Asa4G01107|Asa5G04463	http://www.genome.jp/kegg-bin/show_pathway?ath00020/ath:AT4G35650%09red/ath:AT3G17240%09red/ath:AT1G09430%09red/ath:AT1G01090%09red/ath:AT1G53240%09red/ath:AT1G65930%09red/ath:AT1G48030%09red
MAPK signaling pathway - plant	KEGG PATHWAY	ath04016	12	134	0.0011088	0.0151018	Asa4G00804|Asa2G02621|Asa2G02622|Asa5G02021|Asa5G02023|Asa6G03565|Asa2G03034|Asa7G00633|Asa7G00634|Asa7G07003|Asa4G02805|Asa2G02084	http://www.genome.jp/kegg-bin/show_pathway?ath04016/ath:AT3G23240%09red/ath:AT4G33720%09red/ath:AT5G44790%09red/ath:AT1G63440%09red/ath:AT4G01370%09red/ath:AT5G03280%09red/ath:AT4G33950%09red/ath:AT3G43810%09red
Homologous recombination	KEGG PATHWAY	ath03440	8	67	0.00141915	0.0174134	Asa1G02235|Asa3G01204|Asa2G01408|Asa4G01127|Asa5G02336|Asa2G01263|Asa2G01638|Asa4G00964	http://www.genome.jp/kegg-bin/show_pathway?ath03440/ath:AT5G54260%09red/ath:AT1G10590%09red/ath:AT5G08020%09red/ath:AT5G61000%09red/ath:AT1G64750%09red
Pyruvate metabolism	KEGG PATHWAY	ath00620	9	86	0.00170088	0.0199953	Asa2G01481|Asa2G01480|Asa3G03560|Asa2G06802|Asa2G00953|Asa1G02641|Asa8G02957|Asa4G00982|Asa4G01129	http://www.genome.jp/kegg-bin/show_pathway?ath00620/ath:AT3G52990%09red/ath:AT4G36250%09red/ath:AT5G15530%09red/ath:AT3G17240%09red/ath:AT5G25880%09red/ath:AT1G01090%09red/ath:AT1G53240%09red/ath:AT1G48030%09red
Mismatch repair	KEGG PATHWAY	ath03430	6	39	0.0017617	0.0199953	Asa1G02235|Asa2G01408|Asa5G02336|Asa2G01263|Asa2G01638|Asa4G00964	http://www.genome.jp/kegg-bin/show_pathway?ath03430/ath:AT1G10590%09red/ath:AT5G08020%09red/ath:AT5G61000%09red
Glycine, serine and threonine metabolism	KEGG PATHWAY	ath00260	8	70	0.00182912	0.020589	Asa2G01481|Asa2G01480|Asa2G04584|Asa3G00352|Asa1G02641|Asa7G01018|Asa2G02274|Asa4G00902	http://www.genome.jp/kegg-bin/show_pathway?ath00260/ath:AT1G70580%09red/ath:AT3G17240%09red/ath:AT1G72810%09red/ath:AT4G02610%09red/ath:AT1G48030%09red/ath:AT2G17630%09red
Stilbenoid, diarylheptanoid and gingerol biosynthesis	KEGG PATHWAY	ath00945	3	7	0.00246109	0.025394	Asa7G04348|Asa7G04349|Asa4G00688	http://www.genome.jp/kegg-bin/show_pathway?ath00945/ath:AT5G48930%09red/ath:AT1G67980%09red
Pentose phosphate pathway	KEGG PATHWAY	ath00030	7	58	0.00263371	0.0265712	Asa3G00817|Asa6G03803|Asa4G01077|Asa4G01075|Asa4G01076|Asa4G00877|Asa5G04464	http://www.genome.jp/kegg-bin/show_pathway?ath00030/ath:AT3G02360%09red/ath:AT2G22480%09red/ath:AT3G52930%09red/ath:AT4G38970%09red/ath:AT5G03690%09red
Base excision repair	KEGG PATHWAY	ath03410	6	43	0.0027444	0.0272837	Asa4G00684|Asa6G03968|Asa2G01012|Asa2G01264|Asa2G01407|Asa2G01406	http://www.genome.jp/kegg-bin/show_pathway?ath03410/ath:AT5G22470%09red/ath:AT3G51880%09red/ath:AT1G21710%09red/ath:AT5G57970%09red
Tryptophan metabolism	KEGG PATHWAY	ath00380	7	60	0.00313132	0.0304633	Asa2G01481|Asa2G01480|Asa2G00953|Asa1G02641|Asa7G04105|Asa1G04195|Asa7G04099	http://www.genome.jp/kegg-bin/show_pathway?ath00380/ath:AT1G48910%09red/ath:AT3G17240%09red/ath:AT4G35160%09red/ath:AT1G48030%09red/ath:AT4G36250%09red
Plant hormone signal transduction	KEGG PATHWAY	ath04075	17	273	0.00478314	0.0414945	Asa2G02621|Asa2G02622|Asa5G02021|Asa2G01865|Asa5G02023|Asa2G01479|Asa1G04191|Asa4G00973|Asa4G01092|Asa3G03416|Asa2G03034|Asa7G00633|Asa7G00634|Asa7G07003|Asa3G03428|Asa4G01609|Asa3G03426	http://www.genome.jp/kegg-bin/show_pathway?ath04075/ath:AT3G23240%09red/ath:AT4G33720%09red/ath:AT5G03280%09red/ath:AT2G24400%09red/ath:AT4G33950%09red/ath:AT2G01830%09red/ath:AT3G03820%09red/ath:AT3G09870%09red/ath:AT3G17600%09red/ath:AT5G57560%09red/ath:AT3G16360%09red
DNA replication	KEGG PATHWAY	ath03030	6	50	0.00537853	0.0453896	Asa1G02235|Asa2G01408|Asa5G02336|Asa2G01263|Asa2G01638|Asa4G00964	http://www.genome.jp/kegg-bin/show_pathway?ath03030/ath:AT1G10590%09red/ath:AT5G08020%09red/ath:AT5G61000%09red
Ubiquinone and other terpenoid-quinone biosynthesis	KEGG PATHWAY	ath00130	5	38	0.00765457	0.0579196	Asa4G04691|Asa2G00651|Asa7G01021|Asa3G03796|Asa3G03797	http://www.genome.jp/kegg-bin/show_pathway?ath00130/ath:AT4G05160%09red/ath:AT3G63410%09red/ath:AT3G21240%09red/ath:AT1G60600%09red
Galactose metabolism	KEGG PATHWAY	ath00052	6	57	0.00950789	0.0677997	Asa3G03561|Asa3G00817|Asa2G03901|Asa4G02709|Asa2G00331|Asa8G03976	http://www.genome.jp/kegg-bin/show_pathway?ath00052/ath:AT2G19860%09red/ath:AT3G03250%09red/ath:AT4G29130%09red/ath:AT2G22480%09red/ath:AT5G08370%09red/ath:AT3G57520%09red
Pyrimidine metabolism	KEGG PATHWAY	ath00240	6	57	0.00950789	0.0677997	Asa5G04372|Asa5G04333|Asa5G04335|Asa4G00782|Asa4G00780|Asa2G04447	http://www.genome.jp/kegg-bin/show_pathway?ath00240/ath:AT5G26667%09red/ath:AT3G12670%09red/ath:AT5G23300%09red/ath:AT3G48540%09red
Oxidative phosphorylation	KEGG PATHWAY	ath00190	11	160	0.011028	0.0729131	Asa5G01694|Asa4G01086|Asa7G03084|Asa7G01958|Asa5G01496|Asa4G01242|Asa2G04176|Asa7G04338|Asa5G01495|Asa2G02348|Asa4G01026	http://www.genome.jp/kegg-bin/show_pathway?ath00190/ath:ArthCp029%09red/ath:AT1G15120%09red/ath:AT5G47890%09red/ath:ArthCp025%09red/ath:ArthCp026%09red/ath:AT2G02050%09red/ath:AT4G11150%09red/ath:ArthCp080%09red/ath:ArthMp024%09red/ath:AT2G24520%09red
Propanoate metabolism	KEGG PATHWAY	ath00640	5	43	0.0121093	0.0785372	Asa1G02641|Asa2G01480|Asa3G03522|Asa2G01481|Asa4G00982	http://www.genome.jp/kegg-bin/show_pathway?ath00640/ath:AT5G15530%09red/ath:AT1G06550%09red/ath:AT1G48030%09red/ath:AT3G17240%09red
SNARE interactions in vesicular transport	KEGG PATHWAY	ath04130	5	44	0.0131734	0.0838422	Asa4G05547|Asa5G02104|Asa1G02493|Asa4G00906|Asa4G04623	http://www.genome.jp/kegg-bin/show_pathway?ath04130/ath:AT3G58170%09red/ath:AT5G11150%09red/ath:AT1G26670%09red/ath:AT3G29100%09red/ath:AT1G61290%09red
Vitamin B6 metabolism	KEGG PATHWAY	ath00750	3	15	0.0140971	0.0888897	Asa2G04584|Asa7G01018|Asa4G00902	http://www.genome.jp/kegg-bin/show_pathway?ath00750/ath:AT1G72810%09red/ath:AT2G17630%09red
Amino sugar and nucleotide sugar metabolism	KEGG PATHWAY	ath00520	9	131	0.0204295	0.108872	Asa7G06502|Asa3G03561|Asa3G03864|Asa6G03792|Asa2G00331|Asa8G03976|Asa2G01244|Asa2G02492|Asa3G03342	http://www.genome.jp/kegg-bin/show_pathway?ath00520/ath:AT5G15490%09red/ath:AT2G19860%09red/ath:AT3G61130%09red/ath:AT2G31390%09red/ath:AT3G03250%09red/ath:AT5G47780%09red/ath:AT3G59480%09red/ath:AT1G67070%09red/ath:AT4G29130%09red
Nucleotide excision repair	KEGG PATHWAY	ath03420	6	69	0.0211397	0.110315	Asa1G02235|Asa2G01408|Asa5G02336|Asa2G01263|Asa2G01638|Asa4G00964	http://www.genome.jp/kegg-bin/show_pathway?ath03420/ath:AT1G10590%09red/ath:AT5G08020%09red/ath:AT5G61000%09red
Valine, leucine and isoleucine degradation	KEGG PATHWAY	ath00280	5	51	0.022415	0.114771	Asa1G02641|Asa2G01480|Asa3G03522|Asa2G01481|Asa2G00953	http://www.genome.jp/kegg-bin/show_pathway?ath00280/ath:AT1G06550%09red/ath:AT4G36250%09red/ath:AT1G48030%09red/ath:AT3G17240%09red
Lysine degradation	KEGG PATHWAY	ath00310	4	34	0.0232902	0.118363	Asa1G02641|Asa2G01480|Asa2G01481|Asa2G00953	http://www.genome.jp/kegg-bin/show_pathway?ath00310/ath:AT3G17240%09red/ath:AT4G36250%09red/ath:AT1G48030%09red
Ascorbate and aldarate metabolism	KEGG PATHWAY	ath00053	5	53	0.0256681	0.124805	Asa7G00918|Asa2G01403|Asa2G00953|Asa2G03442|Asa2G01244	http://www.genome.jp/kegg-bin/show_pathway?ath00053/ath:AT5G15490%09red/ath:AT1G75270%09red/ath:AT1G07890%09red/ath:AT4G36250%09red
Arginine and proline metabolism	KEGG PATHWAY	ath00330	5	54	0.0274019	0.129497	Asa4G00962|Asa2G01876|Asa2G02331|Asa2G02330|Asa2G00953	http://www.genome.jp/kegg-bin/show_pathway?ath00330/ath:AT4G34710%09red/ath:AT5G08170%09red/ath:AT5G61160%09red/ath:AT4G36250%09red
Cysteine and methionine metabolism	KEGG PATHWAY	ath00270	8	121	0.0335523	0.147414	Asa3G03432|Asa3G03431|Asa4G04741|Asa2G04584|Asa8G02957|Asa8G00059|Asa8G00058|Asa4G01112	http://www.genome.jp/kegg-bin/show_pathway?ath00270/ath:AT5G17920%09red/ath:AT2G43750%09red/ath:AT3G59760%09red/ath:AT1G53240%09red/ath:AT1G79230%09red/ath:AT4G01850%09red/ath:AT2G17630%09red
Spliceosome	KEGG PATHWAY	ath03040	11	192	0.0340783	0.147651	Asa2G03902|Asa2G01767|Asa4G01058|Asa3G00824|Asa3G03413|Asa2G01454|Asa6G03925|Asa5G00164|Asa4G01025|Asa5G01973|Asa2G06875	http://www.genome.jp/kegg-bin/show_pathway?ath03040/ath:AT5G02500%09red/ath:AT1G60900%09red/ath:AT3G01540%09red/ath:AT1G55150%09red/ath:AT3G18790%09red/ath:AT1G26370%09red/ath:AT4G30330%09red/ath:AT2G16860%09red/ath:AT1G09140%09red/ath:AT1G07360%09red/ath:AT5G08290%09red
Flavonoid biosynthesis	KEGG PATHWAY	ath00941	3	22	0.0342568	0.147651	Asa7G04348|Asa7G04349|Asa4G00688	http://www.genome.jp/kegg-bin/show_pathway?ath00941/ath:AT5G48930%09red/ath:AT1G67980%09red
Glyoxylate and dicarboxylate metabolism	KEGG PATHWAY	ath00630	6	78	0.0344576	0.148048	Asa2G01481|Asa2G01480|Asa3G03623|Asa1G02641|Asa8G02957|Asa2G02274	http://www.genome.jp/kegg-bin/show_pathway?ath00630/ath:AT1G53240%09red/ath:AT3G17240%09red/ath:AT1G70580%09red/ath:AT1G48030%09red/ath:ArthCp030%09red
Glycerolipid metabolism	KEGG PATHWAY	ath00561	5	60	0.0393554	0.160485	Asa4G04970|Asa4G02709|Asa4G00991|Asa4G00992|Asa2G00953	http://www.genome.jp/kegg-bin/show_pathway?ath00561/ath:AT4G30580%09red/ath:AT5G08370%09red/ath:AT4G36250%09red/ath:AT5G07920%09red
Proteasome	KEGG PATHWAY	ath03050	5	60	0.0393554	0.160485	Asa4G01372|Asa4G01127|Asa3G04951|Asa4G04781|Asa1G02494	http://www.genome.jp/kegg-bin/show_pathway?ath03050/ath:AT3G53970%09red/ath:AT4G38630%09red/ath:AT1G53750%09red/ath:AT1G64750%09red/ath:AT1G79210%09red
N-Glycan biosynthesis	KEGG PATHWAY	ath00510	4	45	0.0523276	0.192044	Asa3G03363|Asa4G01132|Asa4G01131|Asa4G01130	http://www.genome.jp/kegg-bin/show_pathway?ath00510/ath:AT4G21150%09red/ath:AT1G48140%09red
RNA degradation	KEGG PATHWAY	ath03018	7	113	0.0590391	0.210804	Asa2G03880|Asa5G02915|Asa3G00826|Asa3G00817|Asa4G00182|Asa4G04784|Asa2G01277	http://www.genome.jp/kegg-bin/show_pathway?ath03018/ath:AT2G36530%09red/ath:AT3G20800%09red/ath:AT3G23990%09red/ath:AT5G10960%09red/ath:AT3G60500%09red/ath:AT4G34110%09red/ath:AT2G22480%09red
Sulfur relay system	KEGG PATHWAY	ath04122	2	13	0.0680024	0.230396	Asa4G00907|Asa4G04741	http://www.genome.jp/kegg-bin/show_pathway?ath04122/ath:AT4G35910%09red/ath:AT1G79230%09red
Alanine, aspartate and glutamate metabolism	KEGG PATHWAY	ath00250	4	51	0.0738009	0.242921	Asa6G03947|Asa2G00287|Asa2G02274|Asa2G00288	http://www.genome.jp/kegg-bin/show_pathway?ath00250/ath:AT5G07440%09red/ath:AT1G70580%09red/ath:AT5G53460%09red
Cutin, suberine and wax biosynthesis	KEGG PATHWAY	ath00073	3	31	0.0738394	0.242921	Asa8G06262|Asa3G00812|Asa4G00818	http://www.genome.jp/kegg-bin/show_pathway?ath00073/ath:AT1G72970%09red/ath:AT1G70680%09red/ath:AT1G69500%09red
Ribosome	KEGG PATHWAY	ath03010	16	364	0.0857984	0.262601	Asa8G01216|Asa2G04194|Asa8G04932|Asa2G01473|Asa2G05291|Asa4G00802|Asa4G05986|Asa3G03865|Asa4G05984|Asa4G05985|Asa3G00821|Asa2G02311|Asa2G01474|Asa2G00320|Asa4G00882|Asa5G03892	http://www.genome.jp/kegg-bin/show_pathway?ath03010/ath:AT5G59240%09red/ath:ArthCp062%09red/ath:AT1G05190%09red/ath:AT4G15000%09red/ath:AT5G09500%09red/ath:AT5G09510%09red/ath:AT5G56670%09red/ath:ArthMp085%09red/ath:ArthCp059%09red/ath:ArthCp061%09red/ath:AT5G02450%09red/ath:AT2G31610%09red/ath:AT5G28060%09red/ath:AT3G22300%09red/ath:AT3G04400%09red
Photosynthesis	KEGG PATHWAY	ath00195	5	77	0.0881507	0.269196	Asa2G04623|Asa2G01595|Asa5G01694|Asa6G03890|Asa7G03792	http://www.genome.jp/kegg-bin/show_pathway?ath00195/ath:AT5G45040%09red/ath:ArthCp021%09red/ath:AT1G60950%09red/ath:AT1G03130%09red/ath:ArthCp029%09red
Ribosome biogenesis in eukaryotes	KEGG PATHWAY	ath03008	6	101	0.0893038	0.272107	Asa2G01478|Asa1G00872|Asa3G03436|Asa2G01477|Asa4G00981|Asa4G01243	http://www.genome.jp/kegg-bin/show_pathway?ath03008/ath:AT2G24990%09red/ath:AT5G67380%09red/ath:AT4G02400%09red/ath:AT5G25800%09red/ath:AT5G67240%09red
Inositol phosphate metabolism	KEGG PATHWAY	ath00562	5	78	0.0917012	0.276796	Asa8G01366|Asa8G01367|Asa7G03215|Asa2G01455|Asa2G04047	http://www.genome.jp/kegg-bin/show_pathway?ath00562/ath:AT1G09870%09red/ath:AT2G21170%09red/ath:AT3G19420%09red/ath:AT3G55440%09red
Phenylalanine, tyrosine and tryptophan biosynthesis	KEGG PATHWAY	ath00400	4	56	0.0945867	0.278244	Asa2G04756|Asa2G04757|Asa3G00816|Asa3G00352	http://www.genome.jp/kegg-bin/show_pathway?ath00400/ath:AT2G21940%09red/ath:AT1G15710%09red/ath:AT4G02610%09red
Circadian rhythm - plant	KEGG PATHWAY	ath04712	3	36	0.101706	0.292253	Asa7G06501|Asa1G00872|Asa2G02082	http://www.genome.jp/kegg-bin/show_pathway?ath04712/ath:AT1G09570%09red/ath:AT1G65480%09red/ath:AT5G67380%09red
Selenocompound metabolism	KEGG PATHWAY	ath00450	2	18	0.112105	0.310972	Asa3G03432|Asa3G03431	http://www.genome.jp/kegg-bin/show_pathway?ath00450/ath:AT5G17920%09red
Starch and sucrose metabolism	KEGG PATHWAY	ath00500	8	165	0.128323	0.348853	Asa7G06502|Asa3G03561|Asa4G04690|Asa6G03792|Asa2G00331|Asa8G03976|Asa4G06042|Asa4G00939	http://www.genome.jp/kegg-bin/show_pathway?ath00500/ath:AT2G19860%09red/ath:AT1G23210%09red/ath:AT2G31390%09red/ath:AT3G03250%09red/ath:AT3G59480%09red/ath:AT3G13560%09red/ath:AT4G29130%09red/ath:AT5G54570%09red
Sulfur metabolism	KEGG PATHWAY	ath00920	3	42	0.139684	0.371385	Asa4G04741|Asa8G00058|Asa8G00059	http://www.genome.jp/kegg-bin/show_pathway?ath00920/ath:AT3G59760%09red/ath:AT1G79230%09red/ath:AT2G43750%09red
Biosynthesis of unsaturated fatty acids	KEGG PATHWAY	ath01040	2	24	0.17176	0.378622	Asa4G04553|Asa6G04272	http://www.genome.jp/kegg-bin/show_pathway?ath01040/ath:AT3G02630%09red/ath:AT1G67730%09red
Glycerophospholipid metabolism	KEGG PATHWAY	ath00564	5	97	0.171886	0.378622	Asa4G04970|Asa4G00992|Asa8G02752|Asa4G02454|Asa4G00991	http://www.genome.jp/kegg-bin/show_pathway?ath00564/ath:AT3G18000%09red/ath:AT5G40610%09red/ath:AT4G30580%09red/ath:AT5G07920%09red
Limonene and pinene degradation	KEGG PATHWAY	ath00903	1	6	0.185141	0.378622	Asa2G00953	http://www.genome.jp/kegg-bin/show_pathway?ath00903/ath:AT4G36250%09red
2-Oxocarboxylic acid metabolism	KEGG PATHWAY	ath01210	4	74	0.187784	0.382304	Asa5G04463|Asa2G02274|Asa5G01684|Asa1G04854	http://www.genome.jp/kegg-bin/show_pathway?ath01210/ath:AT1G65930%09red/ath:AT4G35650%09red/ath:AT2G31810%09red/ath:AT1G70580%09red
Phosphatidylinositol signaling system	KEGG PATHWAY	ath04070	4	76	0.199556	0.386083	Asa8G01366|Asa8G01367|Asa2G02084|Asa4G04970	http://www.genome.jp/kegg-bin/show_pathway?ath04070/ath:AT3G43810%09red/ath:AT3G19420%09red/ath:AT5G07920%09red
Sphingolipid metabolism	KEGG PATHWAY	ath00600	2	27	0.203211	0.386083	Asa4G02709|Asa8G00174	http://www.genome.jp/kegg-bin/show_pathway?ath00600/ath:AT3G06060%09red/ath:AT5G08370%09red
C5-Branched dibasic acid metabolism	KEGG PATHWAY	ath00660	1	7	0.208632	0.386083	Asa1G04854	http://www.genome.jp/kegg-bin/show_pathway?ath00660/ath:AT2G31810%09red
Porphyrin and chlorophyll metabolism	KEGG PATHWAY	ath00860	3	53	0.218693	0.394532	Asa4G00996|Asa4G04646|Asa6G05988	http://www.genome.jp/kegg-bin/show_pathway?ath00860/ath:AT4G01690%09red/ath:AT4G25080%09red/ath:AT4G13250%09red
Monoterpenoid biosynthesis	KEGG PATHWAY	ath00902	1	8	0.231447	0.394532	Asa3G03397	http://www.genome.jp/kegg-bin/show_pathway?ath00902/ath:AT3G25820%09red
Non-homologous end-joining	KEGG PATHWAY	ath03450	1	8	0.231447	0.394532	Asa3G01204	http://www.genome.jp/kegg-bin/show_pathway?ath03450/ath:AT5G54260%09red
Basal transcription factors	KEGG PATHWAY	ath03022	3	55	0.233952	0.397806	Asa2G00444|Asa6G04046|Asa1G02503	http://www.genome.jp/kegg-bin/show_pathway?ath03022/ath:AT1G07480%09red/ath:AT4G24440%09red/ath:AT3G10330%09red
Phagosome	KEGG PATHWAY	ath04145	4	82	0.236084	0.399933	Asa2G01517|Asa7G06465|Asa4G05616|Asa7G03084	http://www.genome.jp/kegg-bin/show_pathway?ath04145/ath:AT1G08450%09red/ath:AT4G11150%09red/ath:AT4G35020%09red/ath:AT5G23860%09red
Glycosphingolipid biosynthesis - globo and isoglobo series	KEGG PATHWAY	ath00603	1	9	0.253604	0.410225	Asa4G02709	http://www.genome.jp/kegg-bin/show_pathway?ath00603/ath:AT5G08370%09red
Zeatin biosynthesis	KEGG PATHWAY	ath00908	2	32	0.256726	0.4138	Asa8G03957|Asa2G00712	http://www.genome.jp/kegg-bin/show_pathway?ath00908/ath:AT1G75450%09red/ath:AT5G38450%09red
mRNA surveillance pathway	KEGG PATHWAY	ath03015	5	115	0.265075	0.421032	Asa2G04446|Asa4G05620|Asa7G07406|Asa2G01258|Asa4G04784	http://www.genome.jp/kegg-bin/show_pathway?ath03015/ath:AT1G73820%09red/ath:AT4G25550%09red/ath:AT4G34110%09red/ath:AT5G44090%09red/ath:AT1G10430%09red
Aminoacyl-tRNA biosynthesis	KEGG PATHWAY	ath00970	5	115	0.265075	0.421032	Asa6G04274|Asa8G01085|Asa3G00497|Asa3G00498|Asa1G02541	http://www.genome.jp/kegg-bin/show_pathway?ath00970/ath:AT2G31170%09red/ath:AT1G11870%09red/ath:AT3G07420%09red/ath:AT4G31180%09red
Peroxisome	KEGG PATHWAY	ath04146	4	87	0.267625	0.421032	Asa8G03975|Asa1G02044|Asa5G01684|Asa7G00325	http://www.genome.jp/kegg-bin/show_pathway?ath04146/ath:AT1G65930%09red/ath:AT1G08830%09red/ath:AT5G08470%09red/ath:AT3G12800%09red
Terpenoid backbone biosynthesis	KEGG PATHWAY	ath00900	3	60	0.272814	0.421032	Asa3G03414|Asa2G03033|Asa3G01205	http://www.genome.jp/kegg-bin/show_pathway?ath00900/ath:AT4G01320%09red/ath:AT5G58770%09red/ath:AT5G23320%09red
Arginine biosynthesis	KEGG PATHWAY	ath00220	2	36	0.299736	0.438027	Asa6G03947|Asa2G02274	http://www.genome.jp/kegg-bin/show_pathway?ath00220/ath:AT5G07440%09red/ath:AT1G70580%09red
Autophagy - other	KEGG PATHWAY	ath04136	2	40	0.342319	0.46811	Asa5G01498|Asa2G04446	http://www.genome.jp/kegg-bin/show_pathway?ath04136/ath:AT5G50230%09red/ath:AT1G10430%09red
Fatty acid metabolism	KEGG PATHWAY	ath01212	3	69	0.343968	0.469894	Asa4G04553|Asa4G00982|Asa6G04272	http://www.genome.jp/kegg-bin/show_pathway?ath01212/ath:AT3G02630%09red/ath:AT5G15530%09red/ath:AT1G67730%09red
Fatty acid biosynthesis	KEGG PATHWAY	ath00061	2	43	0.373712	0.484836	Asa4G00982|Asa6G04272	http://www.genome.jp/kegg-bin/show_pathway?ath00061/ath:AT3G02630%09red/ath:AT5G15530%09red
Nicotinate and nicotinamide metabolism	KEGG PATHWAY	ath00760	1	16	0.391831	0.496902	Asa6G03906	http://www.genome.jp/kegg-bin/show_pathway?ath00760/ath:AT2G23420%09red
Biotin metabolism	KEGG PATHWAY	ath00780	1	16	0.391831	0.496902	Asa4G02453	http://www.genome.jp/kegg-bin/show_pathway?ath00780/ath:AT2G25710%09red
Arachidonic acid metabolism	KEGG PATHWAY	ath00590	1	17	0.409368	0.511054	Asa7G04347	http://www.genome.jp/kegg-bin/show_pathway?ath00590/ath:AT4G11600%09red
Fatty acid degradation	KEGG PATHWAY	ath00071	2	47	0.414573	0.51566	Asa4G00818|Asa2G00953	http://www.genome.jp/kegg-bin/show_pathway?ath00071/ath:AT4G36250%09red/ath:AT1G69500%09red
Histidine metabolism	KEGG PATHWAY	ath00340	1	18	0.426401	0.521795	Asa2G00953	http://www.genome.jp/kegg-bin/show_pathway?ath00340/ath:AT4G36250%09red
Butanoate metabolism	KEGG PATHWAY	ath00650	1	19	0.442943	0.531531	Asa1G04854	http://www.genome.jp/kegg-bin/show_pathway?ath00650/ath:AT2G31810%09red
beta-Alanine metabolism	KEGG PATHWAY	ath00410	2	50	0.444325	0.532252	Asa3G03522|Asa2G00953	http://www.genome.jp/kegg-bin/show_pathway?ath00410/ath:AT1G06550%09red/ath:AT4G36250%09red
AGE-RAGE signaling pathway in diabetic complications	KEGG PATHWAY	ath04933	1	20	0.459008	0.541741	Asa2G01517	http://www.genome.jp/kegg-bin/show_pathway?ath04933/ath:AT4G35020%09red
Thiamine metabolism	KEGG PATHWAY	ath00730	1	21	0.47461	0.555343	Asa6G06308	http://www.genome.jp/kegg-bin/show_pathway?ath00730/ath:AT1G22940%09red
Protein export	KEGG PATHWAY	ath03060	2	54	0.482642	0.562325	Asa3G00354|Asa7G04350	http://www.genome.jp/kegg-bin/show_pathway?ath03060/ath:AT5G28750%09red/ath:AT4G30600%09red
Photosynthesis - antenna proteins	KEGG PATHWAY	ath00196	1	22	0.489763	0.564347	Asa2G02704	http://www.genome.jp/kegg-bin/show_pathway?ath00196/ath:AT1G76570%09red
Valine, leucine and isoleucine biosynthesis	KEGG PATHWAY	ath00290	1	22	0.489763	0.564347	Asa1G04854	http://www.genome.jp/kegg-bin/show_pathway?ath00290/ath:AT2G31810%09red
ABC transporters	KEGG PATHWAY	ath02010	1	26	0.546133	0.605041	Asa5G00162	http://www.genome.jp/kegg-bin/show_pathway?ath02010/ath:AT2G36910%09red
Pentose and glucuronate interconversions	KEGG PATHWAY	ath00040	3	96	0.546403	0.605041	Asa8G03976|Asa2G04163|Asa2G01244	http://www.genome.jp/kegg-bin/show_pathway?ath00040/ath:AT5G15490%09red/ath:AT3G57510%09red/ath:AT3G03250%09red
Pantothenate and CoA biosynthesis	KEGG PATHWAY	ath00770	1	28	0.57194	0.625688	Asa1G04854	http://www.genome.jp/kegg-bin/show_pathway?ath00770/ath:AT2G31810%09red
Purine metabolism	KEGG PATHWAY	ath00230	3	100	0.573304	0.626677	Asa8G03224|Asa4G01129|Asa7G00319	http://www.genome.jp/kegg-bin/show_pathway?ath00230/ath:AT3G52990%09red/ath:AT2G26230%09red/ath:AT4G13720%09red
Carotenoid biosynthesis	KEGG PATHWAY	ath00906	1	29	0.584288	0.632453	Asa4G00881	http://www.genome.jp/kegg-bin/show_pathway?ath00906/ath:AT1G30100%09red
Ubiquitin mediated proteolysis	KEGG PATHWAY	ath04120	4	143	0.615202	0.656151	Asa4G02554|Asa3G03520|Asa8G02971|Asa2G01450	http://www.genome.jp/kegg-bin/show_pathway?ath04120/ath:AT4G34210%09red/ath:AT5G05080%09red/ath:AT5G59300%09red/ath:AT2G30110%09red
Fatty acid elongation	KEGG PATHWAY	ath00062	1	35	0.651254	0.686008	Asa4G04553	http://www.genome.jp/kegg-bin/show_pathway?ath00062/ath:AT1G67730%09red
alpha-Linolenic acid metabolism	KEGG PATHWAY	ath00592	1	44	0.732047	0.75706	Asa2G00329	http://www.genome.jp/kegg-bin/show_pathway?ath00592/ath:AT1G19640%09red
Endocytosis	KEGG PATHWAY	ath04144	3	144	0.799452	0.813185	Asa2G04464|Asa2G01454|Asa2G04463	http://www.genome.jp/kegg-bin/show_pathway?ath04144/ath:AT5G02500%09red/ath:AT1G60430%09red
Cyanoamino acid metabolism	KEGG PATHWAY	ath00460	1	69	0.871181	0.880883	Asa4G00939	http://www.genome.jp/kegg-bin/show_pathway?ath00460/ath:AT5G54570%09red
RNA transport	KEGG PATHWAY	ath03013	2	171	0.961396	0.964228	Asa5G02333|Asa4G04784	http://www.genome.jp/kegg-bin/show_pathway?ath03013/ath:AT5G62290%09red/ath:AT4G34110%09red
cytosol	Gene Ontology	GO:0005829	186	3025	1.11713e-20	1.52153e-17	Asa2G01481|Asa4G02460|Asa6G04270|Asa7G00325|Asa7G00323|Asa2G00043|Asa2G01244|Asa2G01403|Asa2G01248|Asa2G03442|Asa1G00872|Asa2G01437|Asa4G00954|Asa4G00955|Asa4G05043|Asa2G02333|Asa4G01131|Asa4G01130|Asa2G02336|Asa2G02334|Asa2G02335|Asa4G04646|Asa2G03938|Asa4G05547|Asa2G02084|Asa2G01682|Asa6G03991|Asa3G00824|Asa6G03992|Asa2G03032|Asa2G03033|Asa2G01882|Asa7G04338|Asa3G00498|Asa5G04631|Asa2G01435|Asa…	http://amigo.geneontology.org/amigo/term/GO:0005829
protein binding	Gene Ontology	GO:0005515	181	3199	1.23966e-16	8.44211e-14	Asa5G01697|Asa6G04271|Asa6G04270|Asa7G00326|Asa6G03987|Asa5G04282|Asa2G01243|Asa7G07410|Asa2G01241|Asa2G01246|Asa2G04195|Asa2G03442|Asa1G00872|Asa4G00906|Asa4G00954|Asa4G00955|Asa2G02332|Asa5G04347|Asa3G03508|Asa2G04747|Asa4G05601|Asa2G03938|Asa1G03975|Asa4G05546|Asa4G05544|Asa4G05545|Asa2G02084|Asa7G01957|Asa2G01682|Asa6G03991|Asa6G03993|Asa6G03992|Asa4G01091|Asa4G01092|Asa7G00323|Asa7G06712|Asa…	http://amigo.geneontology.org/amigo/term/GO:0005515
plasma membrane	Gene Ontology	GO:0005886	160	2973	5.69043e-13	1.93759e-10	Asa7G05211|Asa7G00322|Asa2G04199|Asa5G04482|Asa2G04195|Asa2G01403|Asa2G01402|Asa2G03442|Asa4G00952|Asa2G04748|Asa4G00951|Asa4G05043|Asa7G01030|Asa4G01131|Asa4G01130|Asa2G01431|Asa5G04347|Asa1G00871|Asa2G01012|Asa4G05546|Asa4G05547|Asa2G02082|Asa2G02084|Asa2G01640|Asa2G03037|Asa4G01090|Asa3G00820|Asa5G04632|Asa7G06712|Asa3G00498|Asa5G04633|Asa4G02496|Asa2G00043|Asa2G00286|Asa3G00497|Asa2G01430|Asa…	http://amigo.geneontology.org/amigo/term/GO:0005886
Golgi apparatus	Gene Ontology	GO:0005794	78	1088	6.25275e-12	1.70325e-09	Asa2G01481|Asa2G01480|Asa5G02104|Asa4G01130|Asa3G03260|Asa4G05986|Asa4G05984|Asa4G05985|Asa4G00905|Asa3G03431|Asa3G03426|Asa2G03442|Asa3G03432|Asa2G04748|Asa3G03624|Asa3G03622|Asa7G06909|Asa7G03084|Asa7G07403|Asa4G05043|Asa4G01132|Asa4G01131|Asa1G02493|Asa3G03428|Asa2G04624|Asa3G03864|Asa2G00652|Asa2G00324|Asa8G05269|Asa2G03938|Asa8G00440|Asa2G02492|Asa2G00715|Asa2G01117|Asa2G01116|Asa2G00081|Asa…	http://amigo.geneontology.org/amigo/term/GO:0005794
cytoplasm	Gene Ontology	GO:0005737	192	4014	4.40208e-11	9.99273e-09	Asa2G01517|Asa6G04274|Asa4G01106|Asa7G00322|Asa2G04199|Asa2G01246|Asa5G04483|Asa2G01244|Asa4G04970|Asa2G04195|Asa2G03442|Asa2G02403|Asa2G02921|Asa4G00955|Asa4G05043|Asa4G00958|Asa3G03508|Asa2G02336|Asa6G03979|Asa2G02335|Asa4G05600|Asa2G03938|Asa5G01822|Asa5G01823|Asa2G02082|Asa2G02084|Asa7G01957|Asa2G01682|Asa3G00824|Asa6G03992|Asa2G03032|Asa2G03031|Asa6G03507|Asa2G01435|Asa2G01437|Asa3G00352|Asa…	http://amigo.geneontology.org/amigo/term/GO:0005737
response to cadmium ion	Gene Ontology	GO:0046686	33	296	6.62737e-10	1.2895e-07	Asa2G01481|Asa2G01480|Asa7G04347|Asa4G00878|Asa2G03442|Asa3G00497|Asa4G05043|Asa3G03520|Asa2G01117|Asa2G01116|Asa5G01684|Asa3G03432|Asa2G00708|Asa2G01454|Asa2G01455|Asa3G00498|Asa8G00059|Asa3G03342|Asa2G01277|Asa4G00941|Asa4G00940|Asa3G03431|Asa2G04447|Asa2G03880|Asa6G03803|Asa6G03947|Asa2G04584|Asa1G02641|Asa4G01254|Asa8G02957|Asa5G01217|Asa4G01129|Asa5G04464	http://amigo.geneontology.org/amigo/term/GO:0046686
endoplasmic reticulum	Gene Ontology	GO:0005783	55	722	1.23143e-09	2.0965e-07	Asa6G04271|Asa2G01511|Asa4G00973|Asa5G02289|Asa7G00323|Asa6G03984|Asa7G07001|Asa8G04930|Asa2G04195|Asa3G03624|Asa7G06909|Asa2G00953|Asa4G01132|Asa4G01131|Asa4G01130|Asa4G01371|Asa4G02649|Asa2G06925|Asa8G00174|Asa7G01315|Asa2G01117|Asa2G01116|Asa4G00998|Asa6G04074|Asa4G05546|Asa4G02555|Asa7G00636|Asa3G01205|Asa2G01337|Asa7G06465|Asa2G03033|Asa7G04350|Asa3G03363|Asa3G00498|Asa7G07407|Asa4G04553|Asa…	http://amigo.geneontology.org/amigo/term/GO:0005783
chloroplast	Gene Ontology	GO:0009507	195	4354	5.33893e-09	7.27163e-07	Asa5G02106|Asa6G04274|Asa2G01486|Asa6G03984|Asa2G01409|Asa7G06503|Asa2G03442|Asa2G01437|Asa4G00954|Asa4G05043|Asa6G03979|Asa2G04746|Asa5G01829|Asa2G04139|Asa2G01012|Asa6G03121|Asa2G02082|Asa5G04282|Asa2G03037|Asa7G01958|Asa3G00821|Asa2G03033|Asa2G01882|Asa7G04339|Asa7G06910|Asa4G00866|Asa4G04966|Asa4G04965|Asa4G04964|Asa7G02646|Asa2G03737|Asa2G00082|Asa2G00331|Asa4G01254|Asa4G04646|Asa4G01026|Asa…	http://amigo.geneontology.org/amigo/term/GO:0009507
plasmodesma	Gene Ontology	GO:0009506	56	851	9.89753e-08	9.62888e-06	Asa1G04853|Asa6G04271|Asa6G03912|Asa4G05984|Asa4G00878|Asa2G02404|Asa4G00686|Asa2G03442|Asa2G04194|Asa1G02236|Asa3G03622|Asa7G06909|Asa6G03793|Asa4G01132|Asa4G01131|Asa4G01130|Asa2G04746|Asa4G01112|Asa4G01115|Asa4G01114|Asa4G01116|Asa2G01117|Asa2G01116|Asa6G03914|Asa6G03992|Asa5G01684|Asa3G03432|Asa6G03990|Asa2G03938|Asa4G00798|Asa3G03431|Asa2G01454|Asa2G01455|Asa5G00162|Asa2G04362|Asa6G06447|Asa…	http://amigo.geneontology.org/amigo/term/GO:0009506
response to heat	Gene Ontology	GO:0009408	20	152	1.3894e-07	1.26158e-05	Asa5G04283|Asa5G04282|Asa3G03428|Asa7G05728|Asa2G00708|Asa8G01087|Asa4G00676|Asa3G03426|Asa2G03880|Asa1G02494|Asa3G03416|Asa7G02977|Asa4G01103|Asa2G01454|Asa7G07003|Asa4G01104|Asa2G03938|Asa2G02107|Asa2G03812|Asa2G03442	http://amigo.geneontology.org/amigo/term/GO:0009408
nitrate transmembrane transporter activity	Gene Ontology	GO:0015112	8	16	2.25814e-07	1.92224e-05	Asa4G00975|Asa4G00976|Asa2G01866|Asa3G03427|Asa6G01634|Asa2G01533|Asa6G01633|Asa2G00715	http://amigo.geneontology.org/amigo/term/GO:0015112
vacuole	Gene Ontology	GO:0005773	43	598	3.47245e-07	2.62749e-05	Asa3G03427|Asa2G03847|Asa7G05728|Asa2G03846|Asa4G00950|Asa3G03561|Asa7G03084|Asa1G02493|Asa1G02494|Asa8G04868|Asa6G03912|Asa6G03914|Asa3G03519|Asa6G03506|Asa6G03507|Asa2G00715|Asa2G01117|Asa2G01116|Asa2G00081|Asa2G01766|Asa6G03563|Asa2G01337|Asa6G03990|Asa4G00675|Asa2G03033|Asa2G01544|Asa8G02956|Asa2G01455|Asa4G06309|Asa8G00056|Asa2G00285|Asa2G00286|Asa1G02080|Asa8G02958|Asa2G04184|Asa4G00805|Asa…	http://amigo.geneontology.org/amigo/term/GO:0005773
vacuolar membrane	Gene Ontology	GO:0005774	35	434	3.73687e-07	2.67875e-05	Asa4G01130|Asa4G05984|Asa7G00325|Asa5G01209|Asa2G00715|Asa2G04194|Asa3G03561|Asa7G03084|Asa4G01132|Asa4G01131|Asa1G02493|Asa2G04746|Asa3G03427|Asa2G01117|Asa2G01116|Asa2G00081|Asa8G01214|Asa5G01971|Asa2G01454|Asa2G01455|Asa4G06309|Asa4G00966|Asa2G03880|Asa3G03432|Asa3G03431|Asa4G00826|Asa8G04868|Asa4G00802|Asa8G04869|Asa6G03803|Asa2G00082|Asa7G03215|Asa5G04284|Asa6G03947|Asa4G00880	http://amigo.geneontology.org/amigo/term/GO:0005774
regulation of stomatal movement	Gene Ontology	GO:0010119	12	56	5.06985e-07	3.45257e-05	Asa2G02621|Asa2G02622|Asa8G04868|Asa8G04869|Asa6G03565|Asa2G04199|Asa7G00633|Asa7G00634|Asa7G07003|Asa5G04631|Asa4G06309|Asa7G06501	http://amigo.geneontology.org/amigo/term/GO:0010119
cell wall	Gene Ontology	GO:0005618	29	337	1.11328e-06	7.22042e-05	Asa2G01244|Asa2G03442|Asa3G03428|Asa4G05043|Asa4G01059|Asa3G03426|Asa6G03912|Asa4G01115|Asa6G03914|Asa4G01116|Asa4G01114|Asa2G03938|Asa6G04269|Asa2G01454|Asa8G02957|Asa4G00869|Asa2G01437|Asa4G00924|Asa4G00941|Asa4G00940|Asa3G03434|Asa6G03803|Asa3G03882|Asa8G04929|Asa3G03416|Asa2G01455|Asa4G04785|Asa4G00887|Asa4G01112	http://amigo.geneontology.org/amigo/term/GO:0005618
response to water deprivation	Gene Ontology	GO:0009414	26	282	1.22512e-06	7.5846e-05	Asa4G00687|Asa7G00323|Asa2G00718|Asa2G04749|Asa4G00973|Asa2G02336|Asa2G02335|Asa2G02622|Asa2G03938|Asa2G01117|Asa2G01116|Asa4G00998|Asa4G05546|Asa2G02621|Asa4G05544|Asa4G05545|Asa4G00677|Asa4G00676|Asa4G01091|Asa6G06447|Asa4G01103|Asa7G00633|Asa7G00634|Asa4G01104|Asa4G04783|Asa4G00881	http://amigo.geneontology.org/amigo/term/GO:0009414
glycolytic process	Gene Ontology	GO:0006096	11	53	1.98484e-06	0.000117537	Asa3G03561|Asa2G04047|Asa4G05043|Asa3G00817|Asa4G01129|Asa2G00331|Asa2G01455|Asa6G03803|Asa4G00877|Asa2G01277|Asa5G04464	http://amigo.geneontology.org/amigo/term/GO:0006096
copper ion binding	Gene Ontology	GO:0005507	19	168	2.2452e-06	0.000127415	Asa2G01481|Asa2G01480|Asa3G03431|Asa5G01684|Asa3G03432|Asa4G05043|Asa6G03947|Asa2G01537|Asa2G03880|Asa6G03986|Asa3G03417|Asa8G03975|Asa1G02641|Asa4G01112|Asa6G03803|Asa2G01455|Asa4G02805|Asa8G02957|Asa2G01277	http://amigo.geneontology.org/amigo/term/GO:0005507
response to abscisic acid	Gene Ontology	GO:0009737	30	377	3.20464e-06	0.000174589	Asa8G06284|Asa6G03565|Asa3G00818|Asa2G04749|Asa2G01639|Asa4G01050|Asa2G02333|Asa2G01876|Asa1G02494|Asa2G04199|Asa3G03423|Asa5G01828|Asa2G00324|Asa2G00083|Asa4G00998|Asa2G02621|Asa2G02622|Asa2G01640|Asa4G00677|Asa4G00676|Asa6G03993|Asa6G06447|Asa2G01277|Asa8G04864|Asa4G01103|Asa7G00633|Asa7G00634|Asa4G01104|Asa4G04783|Asa5G04464	http://amigo.geneontology.org/amigo/term/GO:0009737
plant-type vacuole membrane	Gene Ontology	GO:0009705	15	111	3.70498e-06	0.000194084	Asa4G00952|Asa4G00975|Asa4G00976|Asa4G00951|Asa4G00687|Asa7G03084|Asa3G03427|Asa2G05364|Asa6G01634|Asa6G01633|Asa5G04321|Asa5G04324|Asa4G00781|Asa2G00715|Asa2G01866	http://amigo.geneontology.org/amigo/term/GO:0009705
calcium-dependent protein serine/threonine kinase activity	Gene Ontology	GO:0009931	10	46	4.04262e-06	0.000203928	Asa2G02621|Asa2G02622|Asa5G01687|Asa7G00322|Asa2G04199|Asa2G03558|Asa7G00633|Asa7G00634|Asa4G01105|Asa4G01106	http://amigo.geneontology.org/amigo/term/GO:0009931
cellular response to carbon dioxide	Gene Ontology	GO:0071244	5	5	4.39797e-06	0.00021393	Asa2G02621|Asa2G02622|Asa7G00633|Asa7G00634|Asa6G03565	http://amigo.geneontology.org/amigo/term/GO:0071244
regulation of stomatal opening	Gene Ontology	GO:1902456	5	6	7.87091e-06	0.000369661	Asa2G02621|Asa2G02622|Asa7G00633|Asa7G00634|Asa2G04199	http://amigo.geneontology.org/amigo/term/GO:1902456
protein heterodimerization activity	Gene Ontology	GO:0046982	15	121	9.53437e-06	0.000430629	Asa2G01544|Asa1G02236|Asa7G00209|Asa2G03881|Asa2G04148|Asa6G03991|Asa3G03508|Asa2G03740|Asa2G03741|Asa7G04346|Asa2G03738|Asa4G05601|Asa7G00208|Asa2G03570|Asa2G04184	http://amigo.geneontology.org/amigo/term/GO:0046982
response to zinc ion	Gene Ontology	GO:0010043	9	42	1.357e-05	0.000577573	Asa3G03432|Asa3G03431|Asa5G01684|Asa4G01254|Asa2G01455|Asa4G04645|Asa4G00875|Asa4G00800|Asa3G03342	http://amigo.geneontology.org/amigo/term/GO:0010043
sucrose metabolic process	Gene Ontology	GO:0005985	7	22	1.44881e-05	0.000580376	Asa2G04748|Asa2G02622|Asa7G00633|Asa2G02621|Asa8G03976|Asa7G00634|Asa5G04462	http://amigo.geneontology.org/amigo/term/GO:0005985
gluconeogenesis	Gene Ontology	GO:0006094	7	22	1.44881e-05	0.000580376	Asa2G04047|Asa4G05043|Asa6G03803|Asa2G01455|Asa2G01541|Asa4G00877|Asa5G04464	http://amigo.geneontology.org/amigo/term/GO:0006094
calcium ion binding	Gene Ontology	GO:0005509	21	234	1.83107e-05	0.000695991	Asa2G03568|Asa4G01105|Asa2G02084|Asa2G01511|Asa3G00764|Asa5G01687|Asa8G06262|Asa4G01106|Asa7G06465|Asa8G04869|Asa7G00322|Asa2G04199|Asa6G03984|Asa2G03558|Asa8G04868|Asa4G02496|Asa4G06309|Asa7G07405|Asa4G04970|Asa7G07406|Asa4G06044	http://amigo.geneontology.org/amigo/term/GO:0005509
plant-type vacuole	Gene Ontology	GO:0000325	9	45	2.19573e-05	0.000808265	Asa4G00826|Asa8G04868|Asa7G03084|Asa8G04869|Asa3G03427|Asa2G04746|Asa4G01371|Asa4G06309|Asa2G00715	http://amigo.geneontology.org/amigo/term/GO:0000325
response to salt stress	Gene Ontology	GO:0009651	26	340	2.68007e-05	0.000960592	Asa2G06957|Asa6G03565|Asa3G00818|Asa7G07003|Asa2G01876|Asa1G02493|Asa1G02494|Asa4G01371|Asa4G00677|Asa2G03938|Asa2G03812|Asa2G01117|Asa2G00083|Asa4G00998|Asa4G05546|Asa2G02621|Asa2G02622|Asa8G01087|Asa3G03324|Asa8G03975|Asa6G06447|Asa7G00392|Asa2G01116|Asa7G00633|Asa7G00634|Asa4G00781	http://amigo.geneontology.org/amigo/term/GO:0009651
response to mechanical stimulus	Gene Ontology	GO:0009612	5	10	4.64662e-05	0.00154358	Asa3G03426|Asa2G01639|Asa3G03428|Asa3G03416|Asa2G01640	http://amigo.geneontology.org/amigo/term/GO:0009612
telomere maintenance via telomerase	Gene Ontology	GO:0007004	5	10	4.64662e-05	0.00154358	Asa1G02235|Asa2G01408|Asa2G01263|Asa2G01638|Asa5G02336	http://amigo.geneontology.org/amigo/term/GO:0007004
double-strand break repair via homologous recombination	Gene Ontology	GO:0000724	10	64	5.11129e-05	0.00165699	Asa3G00609|Asa1G02235|Asa3G01204|Asa2G01603|Asa3G00613|Asa2G01408|Asa4G01127|Asa5G02336|Asa2G01263|Asa2G01638	http://amigo.geneontology.org/amigo/term/GO:0000724
manganese ion binding	Gene Ontology	GO:0030145	9	51	5.23131e-05	0.00165699	Asa3G01204|Asa3G03434|Asa4G01059|Asa4G01116|Asa4G00924|Asa5G00162|Asa4G01114|Asa4G00869|Asa4G01115	http://amigo.geneontology.org/amigo/term/GO:0030145
identical protein binding	Gene Ontology	GO:0042802	17	178	5.505e-05	0.00170405	Asa4G00941|Asa4G00940|Asa2G02622|Asa2G04447|Asa8G04868|Asa2G02621|Asa2G07064|Asa8G04869|Asa2G02082|Asa4G01092|Asa2G01241|Asa7G00633|Asa7G00634|Asa7G06712|Asa1G04853|Asa4G06309|Asa8G00058	http://amigo.geneontology.org/amigo/term/GO:0042802
response to stress	Gene Ontology	GO:0006950	10	65	5.74686e-05	0.00173938	Asa6G03993|Asa6G03912|Asa4G00888|Asa4G01114|Asa7G02977|Asa4G01116|Asa4G01115|Asa4G00887|Asa4G00924|Asa6G03914	http://amigo.geneontology.org/amigo/term/GO:0006950
unfolded protein binding	Gene Ontology	GO:0051082	12	95	6.18266e-05	0.00179738	Asa3G03622|Asa7G05728|Asa8G01087|Asa2G01117|Asa7G06465|Asa2G03938|Asa3G03417|Asa2G01454|Asa7G07001|Asa2G03812|Asa6G06660|Asa2G01116	http://amigo.geneontology.org/amigo/term/GO:0051082
DNA unwinding involved in DNA replication	Gene Ontology	GO:0006268	6	19	6.24992e-05	0.00179738	Asa1G02235|Asa2G01603|Asa2G01408|Asa5G02336|Asa2G01263|Asa2G01638	http://amigo.geneontology.org/amigo/term/GO:0006268
nucleus	Gene Ontology	GO:0005634	334	9362	6.50496e-05	0.00179738	Asa2G01480|Asa4G01046|Asa4G02460|Asa4G02461|Asa3G03408|Asa7G00326|Asa4G01106|Asa3G03364|Asa7G00322|Asa6G03987|Asa2G01517|Asa2G00959|Asa2G01243|Asa2G01408|Asa2G01241|Asa2G01246|Asa5G01497|Asa2G01244|Asa2G01401|Asa2G01402|Asa2G01407|Asa2G01406|Asa4G04637|Asa2G04750|Asa1G00872|Asa1G02080|Asa4G00957|Asa4G00955|Asa4G05043|Asa2G02333|Asa2G02330|Asa3G03508|Asa2G02334|Asa5G01828|Asa4G05600|Asa4G01030|Asa…	http://amigo.geneontology.org/amigo/term/GO:0005634
DNA replication factor A complex	Gene Ontology	GO:0005662	5	11	6.5983e-05	0.00179738	Asa1G02235|Asa2G01408|Asa2G01263|Asa2G01638|Asa5G02336	http://amigo.geneontology.org/amigo/term/GO:0005662
single-stranded telomeric DNA binding	Gene Ontology	GO:0043047	5	11	6.5983e-05	0.00179738	Asa1G02235|Asa2G01408|Asa2G01263|Asa2G01638|Asa5G02336	http://amigo.geneontology.org/amigo/term/GO:0043047
chloroplast envelope	Gene Ontology	GO:0009941	32	496	7.6363e-05	0.00201607	Asa7G05728|Asa6G03984|Asa2G00297|Asa5G01209|Asa2G02277|Asa8G00059|Asa2G03567|Asa2G01437|Asa2G04623|Asa4G00996|Asa4G00992|Asa4G00991|Asa2G00082|Asa2G00081|Asa4G04691|Asa2G06802|Asa2G03037|Asa8G03974|Asa5G00162|Asa2G01541|Asa4G04965|Asa4G04964|Asa4G00901|Asa2G03737|Asa3G00354|Asa4G01042|Asa7G03213|Asa3G03417|Asa2G04047|Asa4G04646|Asa4G00982|Asa5G04464	http://amigo.geneontology.org/amigo/term/GO:0009941
regulation of jasmonic acid biosynthetic process	Gene Ontology	GO:0080141	4	5	7.6972e-05	0.00201607	Asa2G05364|Asa4G06309|Asa8G04868|Asa8G04869	http://amigo.geneontology.org/amigo/term/GO:0080141
response to auxin	Gene Ontology	GO:0009733	20	242	8.31257e-05	0.00213617	Asa2G01409|Asa4G05544|Asa3G00295|Asa3G03428|Asa2G01865|Asa2G01479|Asa2G07064|Asa3G03426|Asa6G06559|Asa1G02494|Asa4G01092|Asa3G03416|Asa4G01371|Asa4G05545|Asa4G01609|Asa3G03366|Asa5G00162|Asa6G06093|Asa2G01404|Asa2G04362	http://amigo.geneontology.org/amigo/term/GO:0009733
defense response to bacterium	Gene Ontology	GO:0042742	24	324	8.53985e-05	0.00215394	Asa1G04853|Asa3G00613|Asa2G01241|Asa7G07003|Asa7G03084|Asa4G00973|Asa4G05043|Asa3G04951|Asa3G00609|Asa2G02621|Asa2G02622|Asa5G01684|Asa5G04347|Asa7G06465|Asa2G01544|Asa5G00164|Asa8G02957|Asa2G01541|Asa2G01435|Asa8G03975|Asa2G01454|Asa4G01049|Asa7G00633|Asa7G00634	http://amigo.geneontology.org/amigo/term/GO:0042742
stomatal movement	Gene Ontology	GO:0010118	7	31	9.34686e-05	0.00227329	Asa2G02621|Asa2G02622|Asa2G04195|Asa5G04324|Asa7G00633|Asa7G00634|Asa5G04321	http://amigo.geneontology.org/amigo/term/GO:0010118
embryo development ending in seed dormancy	Gene Ontology	GO:0009793	29	436	9.96393e-05	0.00238085	Asa4G02460|Asa2G00718|Asa2G02277|Asa8G06284|Asa2G01262|Asa2G03442|Asa2G01267|Asa7G03084|Asa4G00955|Asa6G03793|Asa2G02330|Asa2G02331|Asa2G05364|Asa4G00992|Asa4G00991|Asa3G04950|Asa6G04074|Asa8G01216|Asa4G05544|Asa4G05545|Asa4G02459|Asa7G07407|Asa2G01431|Asa3G03572|Asa2G04447|Asa2G04585|Asa3G03417|Asa4G04553|Asa4G04741	http://amigo.geneontology.org/amigo/term/GO:0009793
response to cold	Gene Ontology	GO:0009409	23	310	0.00011626	0.0027301	Asa7G00323|Asa3G03426|Asa6G06459|Asa2G04749|Asa3G03428|Asa7G03084|Asa4G01059|Asa2G01876|Asa4G01130|Asa2G01117|Asa2G01116|Asa4G00998|Asa6G03565|Asa3G01205|Asa4G00676|Asa2G01454|Asa8G02957|Asa7G02977|Asa2G01277|Asa3G03416|Asa4G00888|Asa4G01132|Asa4G01131	http://amigo.geneontology.org/amigo/term/GO:0009409
anion channel activity	Gene Ontology	GO:0005253	4	6	0.000125355	0.00289378	Asa4G00952|Asa4G00975|Asa4G00976|Asa4G00951	http://amigo.geneontology.org/amigo/term/GO:0005253
mitochondrial inner membrane	Gene Ontology	GO:0005743	8	45	0.000129935	0.00294952	Asa3G03798|Asa4G05918|Asa6G03984|Asa2G04389|Asa7G01315|Asa4G00782|Asa4G00780|Asa3G03309	http://amigo.geneontology.org/amigo/term/GO:0005743
response to oxidative stress	Gene Ontology	GO:0006979	21	276	0.000164099	0.00366398	Asa4G05544|Asa4G05545|Asa6G03912|Asa4G00887|Asa4G05043|Asa2G01876|Asa7G00323|Asa2G03442|Asa8G03975|Asa7G00631|Asa7G06712|Asa2G04175|Asa4G00888|Asa6G03914|Asa7G02977|Asa4G01254|Asa2G01437|Asa4G06041|Asa4G00958|Asa7G04347|Asa7G07003	http://amigo.geneontology.org/amigo/term/GO:0006979
regulation of root development	Gene Ontology	GO:2000280	7	36	0.000210603	0.00460023	Asa2G04195|Asa4G01048|Asa4G01371|Asa4G00924|Asa4G01115|Asa4G01114|Asa4G01116	http://amigo.geneontology.org/amigo/term/GO:2000280
stomatal closure	Gene Ontology	GO:0090332	5	15	0.000212786	0.00460023	Asa4G05819|Asa4G00676|Asa2G01454|Asa3G03561|Asa2G03938	http://amigo.geneontology.org/amigo/term/GO:0090332
cobalt ion binding	Gene Ontology	GO:0050897	8	49	0.000218894	0.00465834	Asa2G01481|Asa2G01480|Asa1G02641|Asa6G03947|Asa7G00323|Asa7G04098|Asa7G03217|Asa7G03216	http://amigo.geneontology.org/amigo/term/GO:0050897
protein kinase activity	Gene Ontology	GO:0004672	29	464	0.000267336	0.00560172	Asa1G04853|Asa4G00686|Asa6G03565|Asa7G00322|Asa2G02082|Asa2G02333|Asa3G03407|Asa2G02334|Asa2G04174|Asa4G00993|Asa2G01113|Asa4G01106|Asa4G05081|Asa2G02621|Asa2G02622|Asa8G02753|Asa5G01687|Asa5G04347|Asa4G00798|Asa4G05819|Asa7G06712|Asa5G04632|Asa3G03550|Asa4G00779|Asa2G03558|Asa7G00633|Asa7G00634|Asa4G01105|Asa4G00781	http://amigo.geneontology.org/amigo/term/GO:0004672
'de novo' pyrimidine nucleobase biosynthetic process	Gene Ontology	GO:0006207	4	8	0.000282146	0.00578867	Asa5G04333|Asa4G00782|Asa4G00780|Asa5G04335	http://amigo.geneontology.org/amigo/term/GO:0006207
mRNA binding	Gene Ontology	GO:0003729	45	855	0.000284758	0.00578867	Asa5G01696|Asa4G02460|Asa3G03865|Asa4G05984|Asa5G06050|Asa2G00297|Asa4G00878|Asa4G00877|Asa2G02274|Asa2G01267|Asa2G04194|Asa4G04096|Asa8G04932|Asa2G04623|Asa2G00959|Asa3G03423|Asa4G01111|Asa4G01110|Asa2G03938|Asa5G00164|Asa8G01216|Asa2G02082|Asa5G04464|Asa4G02459|Asa3G00821|Asa2G01454|Asa7G07407|Asa2G04183|Asa4G04965|Asa4G04964|Asa4G00964|Asa3G03432|Asa3G03431|Asa4G00802|Asa2G00863|Asa6G03803|Asa…	http://amigo.geneontology.org/amigo/term/GO:0003729
peptidyl-serine phosphorylation	Gene Ontology	GO:0018105	10	82	0.000322203	0.00645354	Asa1G00872|Asa8G01215|Asa5G01687|Asa2G03848|Asa7G00322|Asa2G04199|Asa2G03558|Asa4G01106|Asa4G01105|Asa3G03544	http://amigo.geneontology.org/amigo/term/GO:0018105
unsaturated fatty acid biosynthetic process	Gene Ontology	GO:0006636	5	17	0.000344537	0.00680087	Asa2G02621|Asa2G02622|Asa7G00633|Asa7G00634|Asa2G03037	http://amigo.geneontology.org/amigo/term/GO:0006636
transcription coactivator activity	Gene Ontology	GO:0003713	7	40	0.000371976	0.00719787	Asa4G05544|Asa4G05545|Asa6G06559|Asa3G03415|Asa6G03987|Asa4G01103|Asa4G01104	http://amigo.geneontology.org/amigo/term/GO:0003713
regulation of stomatal closure	Gene Ontology	GO:0090333	6	28	0.000380504	0.00719787	Asa2G02621|Asa2G02622|Asa4G00687|Asa6G03565|Asa7G00633|Asa7G00634	http://amigo.geneontology.org/amigo/term/GO:0090333
telomere maintenance	Gene Ontology	GO:0000723	6	28	0.000380504	0.00719787	Asa1G02235|Asa3G01204|Asa2G01408|Asa5G02336|Asa2G01263|Asa2G01638	http://amigo.geneontology.org/amigo/term/GO:0000723
protein serine/threonine kinase activity	Gene Ontology	GO:0004674	23	339	0.000386881	0.00721825	Asa2G03848|Asa2G01532|Asa3G03544|Asa1G00872|Asa2G00870|Asa2G02333|Asa2G04199|Asa2G02334|Asa4G01243|Asa2G02621|Asa2G02622|Asa8G01215|Asa8G02753|Asa5G01687|Asa5G04347|Asa2G00286|Asa2G03558|Asa2G00862|Asa2G00869|Asa4G01102|Asa7G00633|Asa7G00634|Asa4G00781	http://amigo.geneontology.org/amigo/term/GO:0004674
protein folding	Gene Ontology	GO:0006457	12	118	0.000393846	0.0072489	Asa4G04692|Asa8G01087|Asa2G01117|Asa7G06465|Asa2G03880|Asa3G03417|Asa2G01454|Asa2G03938|Asa2G02277|Asa2G03812|Asa6G06660|Asa2G01116	http://amigo.geneontology.org/amigo/term/GO:0006457
actin filament binding	Gene Ontology	GO:0051015	9	70	0.00044772	0.00809258	Asa2G04464|Asa2G04463|Asa2G00653|Asa2G03849|Asa2G03739|Asa3G00820|Asa3G03423|Asa3G03546|Asa2G01435	http://amigo.geneontology.org/amigo/term/GO:0051015
chloroplast organization	Gene Ontology	GO:0009658	13	138	0.000451569	0.00809258	Asa5G04283|Asa5G04282|Asa6G03799|Asa1G02541|Asa2G02333|Asa2G02334|Asa2G04047|Asa7G06910|Asa2G02277|Asa2G01260|Asa2G04390|Asa4G00786|Asa2G01267	http://amigo.geneontology.org/amigo/term/GO:0009658
spindle	Gene Ontology	GO:0005819	7	42	0.000483359	0.0085498	Asa4G00941|Asa4G00940|Asa2G04750|Asa2G02616|Asa4G01263|Asa2G01517|Asa2G00713	http://amigo.geneontology.org/amigo/term/GO:0005819
nucleolus	Gene Ontology	GO:0005730	25	391	0.000504237	0.00880475	Asa2G01517|Asa4G05984|Asa7G07410|Asa4G00878|Asa4G00937|Asa2G01264|Asa2G01407|Asa2G01406|Asa1G00872|Asa4G05043|Asa4G05601|Asa4G01112|Asa5G01685|Asa2G01767|Asa6G03992|Asa2G01454|Asa2G03570|Asa4G00941|Asa4G00940|Asa5G04284|Asa6G03803|Asa4G01103|Asa4G00981|Asa4G01104|Asa2G06875	http://amigo.geneontology.org/amigo/term/GO:0005730
pollen development	Gene Ontology	GO:0009555	17	219	0.000537795	0.00910579	Asa4G02555|Asa6G03565|Asa8G02752|Asa2G01758|Asa4G02799|Asa7G00326|Asa1G02494|Asa4G01371|Asa4G02649|Asa8G03976|Asa4G00923|Asa7G07407|Asa2G00043|Asa4G04966|Asa2G01012|Asa4G06189|Asa4G02650	http://amigo.geneontology.org/amigo/term/GO:0009555
COPII vesicle coat	Gene Ontology	GO:0030127	4	10	0.000544869	0.00910579	Asa4G02555|Asa4G00965|Asa4G06189|Asa2G00043	http://amigo.geneontology.org/amigo/term/GO:0030127
post-embryonic root development	Gene Ontology	GO:0048528	4	10	0.000544869	0.00910579	Asa1G02494|Asa2G04585|Asa8G02752|Asa4G00955	http://amigo.geneontology.org/amigo/term/GO:0048528
intracellular signal transduction	Gene Ontology	GO:0035556	15	181	0.000599905	0.00984422	Asa2G02621|Asa2G02622|Asa2G03558|Asa5G01687|Asa6G03565|Asa7G00322|Asa2G04199|Asa2G01532|Asa7G01312|Asa7G00633|Asa7G00634|Asa4G01105|Asa4G04970|Asa4G01106|Asa4G00781	http://amigo.geneontology.org/amigo/term/GO:0035556
response to wounding	Gene Ontology	GO:0009611	16	202	0.000632552	0.0102564	Asa4G04695|Asa2G04748|Asa4G05544|Asa4G05545|Asa2G04190|Asa3G03519|Asa2G01535|Asa2G01876|Asa7G01021|Asa3G03796|Asa3G03797|Asa4G05601|Asa2G00708|Asa4G02496|Asa7G02977|Asa2G00329	http://amigo.geneontology.org/amigo/term/GO:0009611
cellular response to hypoxia	Gene Ontology	GO:0071456	16	204	0.000697964	0.0111355	Asa3G03428|Asa7G02977|Asa8G01087|Asa2G02333|Asa3G03426|Asa4G01049|Asa4G01048|Asa7G04339|Asa4G01103|Asa4G02496|Asa4G01104|Asa2G01138|Asa2G03812|Asa3G03416|Asa3G03612|Asa3G03611	http://amigo.geneontology.org/amigo/term/GO:0071456
damaged DNA binding	Gene Ontology	GO:0003684	6	32	0.000708245	0.0111355	Asa1G02235|Asa6G03968|Asa2G01408|Asa5G02336|Asa2G01263|Asa2G01638	http://amigo.geneontology.org/amigo/term/GO:0003684
membrane	Gene Ontology	GO:0016020	36	666	0.0007113	0.0111355	Asa2G01511|Asa4G00688|Asa8G04247|Asa2G02276|Asa2G02275|Asa8G04930|Asa2G04748|Asa2G04199|Asa2G04746|Asa6G03913|Asa2G06773|Asa8G05269|Asa7G01444|Asa2G00029|Asa3G03287|Asa8G04081|Asa5G01687|Asa6G03991|Asa4G01090|Asa7G04350|Asa5G01213|Asa3G02260|Asa5G01211|Asa5G00163|Asa5G01215|Asa5G01214|Asa4G00826|Asa3G03343|Asa6G03121|Asa4G01046|Asa4G00800|Asa4G01042|Asa8G04864|Asa4G01254|Asa8G05270|Asa5G04462	http://amigo.geneontology.org/amigo/term/GO:0016020
protein autophosphorylation	Gene Ontology	GO:0046777	14	165	0.000727914	0.0112661	Asa2G02621|Asa2G02622|Asa5G01687|Asa4G00798|Asa5G04347|Asa7G00322|Asa2G04199|Asa2G03558|Asa4G01102|Asa7G06712|Asa7G00633|Asa7G00634|Asa4G01105|Asa4G01106	http://amigo.geneontology.org/amigo/term/GO:0046777
zinc ion binding	Gene Ontology	GO:0008270	31	545	0.000751008	0.011493	Asa2G01481|Asa2G01480|Asa3G00294|Asa6G04271|Asa5G04372|Asa3G03866|Asa7G01324|Asa4G00977|Asa3G03561|Asa4G05043|Asa6G06559|Asa3G03420|Asa1G02495|Asa4G05060|Asa2G02493|Asa5G00312|Asa5G00314|Asa8G00058|Asa4G01091|Asa4G01093|Asa2G04183|Asa3G03342|Asa4G02498|Asa4G00965|Asa3G03419|Asa3G03432|Asa3G03431|Asa2G04200|Asa6G03947|Asa1G02641|Asa5G01837	http://amigo.geneontology.org/amigo/term/GO:0008270
nutrient reservoir activity	Gene Ontology	GO:0045735	7	46	0.000785165	0.0117516	Asa3G03434|Asa4G01059|Asa4G01116|Asa4G00924|Asa4G01115|Asa4G01114|Asa4G00869	http://amigo.geneontology.org/amigo/term/GO:0045735
nucleotide-excision repair	Gene Ontology	GO:0006289	6	33	0.000816817	0.0120924	Asa1G02235|Asa6G03968|Asa2G01408|Asa5G02336|Asa2G01263|Asa2G01638	http://amigo.geneontology.org/amigo/term/GO:0006289
endoplasmic reticulum exit site	Gene Ontology	GO:0070971	4	12	0.000946147	0.013513	Asa4G02555|Asa4G00965|Asa4G06189|Asa2G00043	http://amigo.geneontology.org/amigo/term/GO:0070971
malate transport	Gene Ontology	GO:0015743	4	12	0.000946147	0.013513	Asa4G00952|Asa5G04324|Asa4G00951|Asa5G04321	http://amigo.geneontology.org/amigo/term/GO:0015743
fructose 1,6-bisphosphate metabolic process	Gene Ontology	GO:0030388	4	12	0.000946147	0.013513	Asa6G03803|Asa4G00877|Asa2G01541|Asa5G04464	http://amigo.geneontology.org/amigo/term/GO:0030388
apoplast	Gene Ontology	GO:0048046	19	275	0.000980252	0.0136157	Asa2G01480|Asa3G03431|Asa5G01684|Asa3G03432|Asa1G02641|Asa4G01059|Asa8G04865|Asa4G02709|Asa4G01371|Asa6G03803|Asa2G01454|Asa2G01455|Asa2G01541|Asa2G02404|Asa2G04047|Asa2G02277|Asa8G00059|Asa2G01277|Asa5G04464	http://amigo.geneontology.org/amigo/term/GO:0048046
mitochondrial respiratory chain complex I	Gene Ontology	GO:0005747	8	63	0.000989686	0.0136157	Asa2G01481|Asa2G01480|Asa4G00825|Asa1G02641|Asa7G01958|Asa2G04176|Asa4G01242|Asa8G00441	http://amigo.geneontology.org/amigo/term/GO:0005747
NADP metabolic process	Gene Ontology	GO:0006739	3	5	0.00119924	0.0156849	Asa4G04646|Asa5G04331|Asa5G01684	http://amigo.geneontology.org/amigo/term/GO:0006739
vesicle organization	Gene Ontology	GO:0016050	3	5	0.00119924	0.0156849	Asa4G02555|Asa4G06189|Asa2G00043	http://amigo.geneontology.org/amigo/term/GO:0016050
DNA methylation-dependent heterochromatin assembly	Gene Ontology	GO:0006346	3	5	0.00119924	0.0156849	Asa3G03432|Asa5G01695|Asa3G03431	http://amigo.geneontology.org/amigo/term/GO:0006346
mucilage metabolic process involved in seed coat development	Gene Ontology	GO:0048359	3	5	0.00119924	0.0156849	Asa4G05544|Asa4G05545|Asa3G03260	http://amigo.geneontology.org/amigo/term/GO:0048359
ER-associated misfolded protein catabolic process	Gene Ontology	GO:0071712	4	13	0.00120919	0.0156849	Asa4G00941|Asa4G00940|Asa7G07001|Asa2G01882	http://amigo.geneontology.org/amigo/term/GO:0071712
pollen tube growth	Gene Ontology	GO:0009860	11	117	0.00122722	0.0157686	Asa4G00941|Asa4G00940|Asa4G04623|Asa8G02752|Asa4G05547|Asa2G03849|Asa4G02799|Asa3G03546|Asa4G04966|Asa8G00059|Asa8G00058	http://amigo.geneontology.org/amigo/term/GO:0009860
plant-type cell wall	Gene Ontology	GO:0009505	14	176	0.00129623	0.0164301	Asa3G03418|Asa4G01130|Asa4G01132|Asa4G01131|Asa8G04865|Asa4G02709|Asa6G04269|Asa4G01371|Asa6G03912|Asa4G00888|Asa6G03914|Asa2G01245|Asa2G02404|Asa4G00887	http://amigo.geneontology.org/amigo/term/GO:0009505
DNA-dependent DNA replication	Gene Ontology	GO:0006261	5	24	0.00131489	0.0164301	Asa1G02235|Asa2G01408|Asa2G01263|Asa2G01638|Asa5G02336	http://amigo.geneontology.org/amigo/term/GO:0006261
response to desiccation	Gene Ontology	GO:0009269	5	24	0.00131489	0.0164301	Asa6G03506|Asa6G03507|Asa2G04190|Asa4G00888|Asa6G03563	http://amigo.geneontology.org/amigo/term/GO:0009269
plastid	Gene Ontology	GO:0009536	41	823	0.00140891	0.0174134	Asa2G01486|Asa5G04333|Asa6G03984|Asa7G07405|Asa7G00322|Asa7G04345|Asa5G04335|Asa5G01209|Asa2G00713|Asa2G03567|Asa4G05601|Asa8G04932|Asa3G03561|Asa3G03560|Asa4G01059|Asa2G04176|Asa4G00992|Asa2G03938|Asa2G00081|Asa4G04691|Asa4G02453|Asa4G04696|Asa8G02752|Asa2G06802|Asa4G00991|Asa4G01093|Asa7G07407|Asa6G06447|Asa4G00963|Asa2G01435|Asa8G00059|Asa2G04184|Asa4G01042|Asa3G00351|Asa3G03417|Asa2G04389|Asa…	http://amigo.geneontology.org/amigo/term/GO:0009536
chloroplast stroma	Gene Ontology	GO:0009570	30	549	0.00162706	0.0197863	Asa2G00297|Asa2G02277|Asa2G01595|Asa2G02274|Asa2G03442|Asa2G01267|Asa2G01437|Asa4G01264|Asa2G00082|Asa2G00342|Asa5G01684|Asa2G06802|Asa3G01205|Asa8G01085|Asa3G03431|Asa2G01455|Asa2G01541|Asa8G00059|Asa8G00058|Asa2G03570|Asa3G03432|Asa2G03737|Asa6G06308|Asa2G04584|Asa3G03417|Asa2G04047|Asa4G00982|Asa5G04464|Asa4G00881|Asa7G07407	http://amigo.geneontology.org/amigo/term/GO:0009570
oxoglutarate dehydrogenase complex	Gene Ontology	GO:0045252	3	6	0.00176037	0.0199953	Asa1G02641|Asa2G01480|Asa2G01481	http://amigo.geneontology.org/amigo/term/GO:0045252
positive regulation of salicylic acid mediated signaling pathway	Gene Ontology	GO:0080151	3	6	0.00176037	0.0199953	Asa7G00918|Asa2G01403|Asa2G00863	http://amigo.geneontology.org/amigo/term/GO:0080151
cell plate assembly	Gene Ontology	GO:0000919	3	6	0.00176037	0.0199953	Asa2G04585|Asa4G00923|Asa4G00955	http://amigo.geneontology.org/amigo/term/GO:0000919
VCP-NPL4-UFD1 AAA ATPase complex	Gene Ontology	GO:0034098	3	6	0.00176037	0.0199953	Asa4G00941|Asa4G00940|Asa2G01882	http://amigo.geneontology.org/amigo/term/GO:0034098
positive regulation of protein exit from endoplasmic reticulum	Gene Ontology	GO:0070863	3	6	0.00176037	0.0199953	Asa4G02555|Asa4G06189|Asa2G00043	http://amigo.geneontology.org/amigo/term/GO:0070863
phosphatidylglycerol biosynthetic process	Gene Ontology	GO:0006655	3	6	0.00176037	0.0199953	Asa5G00162|Asa4G00992|Asa4G00991	http://amigo.geneontology.org/amigo/term/GO:0006655
peroxisome	Gene Ontology	GO:0005777	19	292	0.00187467	0.0208288	Asa8G03224|Asa3G03432|Asa3G03431|Asa7G00325|Asa2G04446|Asa2G01766|Asa4G00802|Asa5G01687|Asa4G05043|Asa3G03520|Asa1G02044|Asa3G03796|Asa7G04345|Asa5G04616|Asa3G03797|Asa5G04634|Asa2G02277|Asa2G02274|Asa4G06044	http://amigo.geneontology.org/amigo/term/GO:0005777
chloroplast membrane	Gene Ontology	GO:0031969	4	15	0.00188102	0.0208288	Asa4G01128|Asa2G00082|Asa4G00992|Asa4G00991	http://amigo.geneontology.org/amigo/term/GO:0031969
cell wall biogenesis	Gene Ontology	GO:0042546	7	55	0.00200378	0.0220093	Asa4G00942|Asa3G03428|Asa4G00955|Asa2G00652|Asa2G04585|Asa3G03416|Asa3G03426	http://amigo.geneontology.org/amigo/term/GO:0042546
nitrate transport	Gene Ontology	GO:0015706	4	16	0.00229807	0.0246455	Asa4G00976|Asa2G01866|Asa6G01634|Asa6G01633	http://amigo.geneontology.org/amigo/term/GO:0015706
mitochondrial intermembrane space	Gene Ontology	GO:0005758	4	16	0.00229807	0.0246455	Asa3G00764|Asa4G01274|Asa4G01275|Asa4G06044	http://amigo.geneontology.org/amigo/term/GO:0005758
plasmodesmata-mediated intercellular transport	Gene Ontology	GO:0010497	4	16	0.00229807	0.0246455	Asa4G00924|Asa4G01115|Asa4G01114|Asa4G01116	http://amigo.geneontology.org/amigo/term/GO:0010497
polyamine biosynthetic process	Gene Ontology	GO:0006596	3	7	0.00246109	0.025394	Asa2G01876|Asa2G02331|Asa2G02330	http://amigo.geneontology.org/amigo/term/GO:0006596
CAAX-box protein processing	Gene Ontology	GO:0071586	3	7	0.00246109	0.025394	Asa3G03490|Asa3G03489|Asa2G03033	http://amigo.geneontology.org/amigo/term/GO:0071586
regulation of COPII vesicle coating	Gene Ontology	GO:0003400	3	7	0.00246109	0.025394	Asa4G02555|Asa4G06189|Asa2G00043	http://amigo.geneontology.org/amigo/term/GO:0003400
regulation of shoot apical meristem development	Gene Ontology	GO:1902183	3	7	0.00246109	0.025394	Asa4G05544|Asa4G05545|Asa5G04334	http://amigo.geneontology.org/amigo/term/GO:1902183
calmodulin binding	Gene Ontology	GO:0005516	13	169	0.00249708	0.0255716	Asa2G03558|Asa2G00862|Asa5G01687|Asa7G04341|Asa7G01020|Asa7G00322|Asa2G04199|Asa2G00869|Asa4G02649|Asa4G01106|Asa4G01105|Asa2G00870|Asa4G02650	http://amigo.geneontology.org/amigo/term/GO:0005516
glutathione transferase activity	Gene Ontology	GO:0004364	7	58	0.00263371	0.0265712	Asa7G04345|Asa7G00918|Asa5G01217|Asa5G01216|Asa5G04483|Asa2G01403|Asa7G00392	http://amigo.geneontology.org/amigo/term/GO:0004364
meiotic cell cycle	Gene Ontology	GO:0051321	5	29	0.00273623	0.0272837	Asa1G02235|Asa2G01408|Asa2G01263|Asa2G01638|Asa5G02336	http://amigo.geneontology.org/amigo/term/GO:0051321
protein self-association	Gene Ontology	GO:0043621	8	76	0.00292593	0.0288776	Asa5G04283|Asa5G04282|Asa8G06139|Asa6G04271|Asa8G01087|Asa5G03507|Asa2G03812|Asa2G00082	http://amigo.geneontology.org/amigo/term/GO:0043621
SNAP receptor activity	Gene Ontology	GO:0005484	6	44	0.00304387	0.0298256	Asa4G05547|Asa5G02104|Asa4G00906|Asa2G01640|Asa4G04623|Asa2G01639	http://amigo.geneontology.org/amigo/term/GO:0005484
abscisic acid-activated signaling pathway	Gene Ontology	GO:0009738	9	95	0.00316601	0.0305824	Asa2G02621|Asa2G02622|Asa4G00676|Asa2G04199|Asa2G00718|Asa7G00633|Asa7G00634|Asa8G01226|Asa4G04783	http://amigo.geneontology.org/amigo/term/GO:0009738
sporopollenin biosynthetic process	Gene Ontology	GO:0080110	3	8	0.00331181	0.0311082	Asa4G02649|Asa4G00818|Asa4G02650	http://amigo.geneontology.org/amigo/term/GO:0080110
photosynthetic acclimation	Gene Ontology	GO:0009643	3	8	0.00331181	0.0311082	Asa2G01595|Asa8G02753|Asa7G02977	http://amigo.geneontology.org/amigo/term/GO:0009643
oligosaccharyltransferase complex	Gene Ontology	GO:0008250	3	8	0.00331181	0.0311082	Asa4G01132|Asa4G01131|Asa4G01130	http://amigo.geneontology.org/amigo/term/GO:0008250
fructose-bisphosphate aldolase activity	Gene Ontology	GO:0004332	3	8	0.00331181	0.0311082	Asa6G03803|Asa4G00877|Asa5G04464	http://amigo.geneontology.org/amigo/term/GO:0004332
heme binding	Gene Ontology	GO:0020037	21	357	0.00347603	0.032427	Asa5G01215|Asa4G01087|Asa6G03912|Asa4G00954|Asa5G01212|Asa3G03309|Asa5G02289|Asa3G02259|Asa5G01213|Asa3G02260|Asa5G01211|Asa4G00818|Asa4G00888|Asa6G03914|Asa7G03792|Asa5G01214|Asa2G00712|Asa3G03343|Asa4G00887|Asa3G02258|Asa2G03442	http://amigo.geneontology.org/amigo/term/GO:0020037
calmodulin-dependent protein kinase activity	Gene Ontology	GO:0004683	6	46	0.00371514	0.0344219	Asa5G01687|Asa7G00322|Asa2G04199|Asa2G03558|Asa4G01106|Asa4G01105	http://amigo.geneontology.org/amigo/term/GO:0004683
triglyceride biosynthetic process	Gene Ontology	GO:0019432	4	19	0.00392199	0.0358507	Asa2G02621|Asa2G02622|Asa7G00633|Asa7G00634	http://amigo.geneontology.org/amigo/term/GO:0019432
regulation of reactive oxygen species metabolic process	Gene Ontology	GO:2000377	4	19	0.00392199	0.0358507	Asa2G02621|Asa2G02622|Asa7G00633|Asa7G00634	http://amigo.geneontology.org/amigo/term/GO:2000377
xyloglucan:xyloglucosyl transferase activity	Gene Ontology	GO:0016762	5	32	0.00399275	0.0360141	Asa3G03426|Asa4G00942|Asa3G03428|Asa3G03429|Asa3G03416	http://amigo.geneontology.org/amigo/term/GO:0016762
cell plate	Gene Ontology	GO:0009504	5	32	0.00399275	0.0360141	Asa6G03565|Asa6G03913|Asa2G01639|Asa8G04247|Asa2G01640	http://amigo.geneontology.org/amigo/term/GO:0009504
thylakoid	Gene Ontology	GO:0009579	13	181	0.00430985	0.0379752	Asa2G01437|Asa2G04047|Asa2G01486|Asa2G04623|Asa4G01101|Asa3G03417|Asa2G01261|Asa2G04175|Asa2G01541|Asa2G02277|Asa5G04464|Asa4G00881|Asa4G05080	http://amigo.geneontology.org/amigo/term/GO:0009579
plastid-encoded plastid RNA polymerase complex	Gene Ontology	GO:0000427	3	9	0.0043217	0.0379752	Asa5G04283|Asa5G04282|Asa4G00786	http://amigo.geneontology.org/amigo/term/GO:0000427
mucilage biosynthetic process	Gene Ontology	GO:0010192	3	9	0.0043217	0.0379752	Asa4G05544|Asa4G05545|Asa3G03260	http://amigo.geneontology.org/amigo/term/GO:0010192
cellular response to nitrate	Gene Ontology	GO:0071249	3	9	0.0043217	0.0379752	Asa6G01634|Asa2G01866|Asa6G01633	http://amigo.geneontology.org/amigo/term/GO:0071249
ATPase activity	Gene Ontology	GO:0016887	16	248	0.00444444	0.0388034	Asa4G00941|Asa4G00940|Asa4G00676|Asa1G02044|Asa2G04746|Asa8G03974|Asa2G01454|Asa4G01372|Asa5G00162|Asa4G00878|Asa4G01026|Asa2G06875|Asa2G03938|Asa2G01117|Asa2G01116|Asa4G00998	http://amigo.geneontology.org/amigo/term/GO:0016887
ethylene-activated signaling pathway	Gene Ontology	GO:0009873	6	49	0.00491974	0.0424094	Asa2G03036|Asa3G03410|Asa2G03034|Asa4G01103|Asa7G07003|Asa4G01104	http://amigo.geneontology.org/amigo/term/GO:0009873
photorespiration	Gene Ontology	GO:0009853	5	34	0.00503063	0.0430926	Asa8G00441|Asa7G01958|Asa2G02274|Asa4G01242|Asa4G00825	http://amigo.geneontology.org/amigo/term/GO:0009853
root meristem growth	Gene Ontology	GO:0010449	3	10	0.00549874	0.0453896	Asa4G02649|Asa2G05364|Asa4G02650	http://amigo.geneontology.org/amigo/term/GO:0010449
chromosome, centromeric region	Gene Ontology	GO:0000775	3	10	0.00549874	0.0453896	Asa2G03740|Asa2G03738|Asa2G03741	http://amigo.geneontology.org/amigo/term/GO:0000775
chaperone-mediated protein complex assembly	Gene Ontology	GO:0051131	3	10	0.00549874	0.0453896	Asa8G01086|Asa2G03880|Asa2G03938	http://amigo.geneontology.org/amigo/term/GO:0051131
defense response to other organism	Gene Ontology	GO:0098542	3	10	0.00549874	0.0453896	Asa2G01454|Asa3G02258|Asa3G02259	http://amigo.geneontology.org/amigo/term/GO:0098542
nuclease activity	Gene Ontology	GO:0004518	3	10	0.00549874	0.0453896	Asa4G02459|Asa5G04461|Asa4G02460	http://amigo.geneontology.org/amigo/term/GO:0004518
intracellular anatomical structure	Gene Ontology	GO:0005622	10	124	0.00555729	0.0455242	Asa4G00975|Asa4G00976|Asa4G01104|Asa2G01767|Asa2G03036|Asa3G03410|Asa2G03034|Asa3G03423|Asa4G01103|Asa2G01450	http://amigo.geneontology.org/amigo/term/GO:0005622
ATP binding	Gene Ontology	GO:0005524	32	653	0.00558511	0.0455242	Asa2G01481|Asa2G01480|Asa4G00686|Asa7G05728|Asa6G04274|Asa5G04333|Asa7G00322|Asa5G04335|Asa4G00878|Asa1G02641|Asa2G02333|Asa3G03407|Asa2G04174|Asa4G00993|Asa2G03938|Asa2G01117|Asa2G01116|Asa4G05081|Asa8G01085|Asa2G01454|Asa5G04632|Asa3G03550|Asa2G00286|Asa8G00058|Asa4G00779|Asa1G02541|Asa2G03880|Asa6G03947|Asa1G02044|Asa2G03558|Asa4G01106|Asa4G01105	http://amigo.geneontology.org/amigo/term/GO:0005524
glutathione metabolic process	Gene Ontology	GO:0006749	5	35	0.00561532	0.0455242	Asa7G00392|Asa5G01217|Asa5G01216|Asa5G04483|Asa7G04345	http://amigo.geneontology.org/amigo/term/GO:0006749
respiratory chain complex I	Gene Ontology	GO:0045271	4	22	0.00618448	0.0495486	Asa8G00441|Asa7G01958|Asa4G01242|Asa4G00825	http://amigo.geneontology.org/amigo/term/GO:0045271
polarity specification of adaxial/abaxial axis	Gene Ontology	GO:0009944	4	22	0.00618448	0.0495486	Asa7G07410|Asa4G05544|Asa4G05545|Asa2G00726	http://amigo.geneontology.org/amigo/term/GO:0009944
cell redox homeostasis	Gene Ontology	GO:0045454	7	69	0.0063067	0.0502323	Asa2G01481|Asa2G01480|Asa1G02641|Asa7G03216|Asa7G04098|Asa7G03217|Asa2G01437	http://amigo.geneontology.org/amigo/term/GO:0045454
secretory vesicle	Gene Ontology	GO:0099503	11	148	0.00656207	0.0519625	Asa6G04271|Asa3G00351|Asa3G03428|Asa4G01059|Asa3G03426|Asa4G02709|Asa3G03416|Asa2G00712|Asa2G00285|Asa2G01117|Asa2G01116	http://amigo.geneontology.org/amigo/term/GO:0099503
NAD+ ADP-ribosyltransferase activity	Gene Ontology	GO:0003950	3	11	0.00684979	0.0534227	Asa2G01264|Asa2G01407|Asa2G01406	http://amigo.geneontology.org/amigo/term/GO:0003950
exonuclease activity	Gene Ontology	GO:0004527	3	11	0.00684979	0.0534227	Asa2G01478|Asa3G03436|Asa2G01477	http://amigo.geneontology.org/amigo/term/GO:0004527
positive gravitropism	Gene Ontology	GO:0009958	5	37	0.00692548	0.0534227	Asa2G01517|Asa4G05546|Asa2G04750|Asa5G00162|Asa5G01697	http://amigo.geneontology.org/amigo/term/GO:0009958
plant-type cell wall biogenesis	Gene Ontology	GO:0009832	5	37	0.00692548	0.0534227	Asa4G02648|Asa4G02459|Asa4G02460|Asa3G03429|Asa7G03084	http://amigo.geneontology.org/amigo/term/GO:0009832
peptidyl-prolyl cis-trans isomerase activity	Gene Ontology	GO:0003755	6	53	0.00694259	0.0534227	Asa2G00708|Asa4G04692|Asa7G00631|Asa4G01101|Asa2G01261|Asa4G05080	http://amigo.geneontology.org/amigo/term/GO:0003755
negative regulation of seed germination	Gene Ontology	GO:0010187	4	23	0.00709701	0.054304	Asa4G00677|Asa2G01454|Asa6G06459|Asa2G03938	http://amigo.geneontology.org/amigo/term/GO:0010187
positive regulation of abscisic acid-activated signaling pathway	Gene Ontology	GO:0009789	5	38	0.00765457	0.0579196	Asa2G02621|Asa2G02622|Asa7G00633|Asa7G00634|Asa7G07003	http://amigo.geneontology.org/amigo/term/GO:0009789
pollen germination	Gene Ontology	GO:0009846	6	55	0.00815298	0.0610403	Asa4G00941|Asa4G00940|Asa4G02799|Asa2G03849|Asa4G00959|Asa7G07407	http://amigo.geneontology.org/amigo/term/GO:0009846
single-stranded DNA binding	Gene Ontology	GO:0003697	7	73	0.00830727	0.0610403	Asa1G02235|Asa2G02310|Asa2G01408|Asa4G00878|Asa5G02336|Asa2G01263|Asa2G01638	http://amigo.geneontology.org/amigo/term/GO:0003697
tRNA wobble uridine modification	Gene Ontology	GO:0002098	3	12	0.00838071	0.0610403	Asa4G02649|Asa7G01957|Asa4G02650	http://amigo.geneontology.org/amigo/term/GO:0002098
2-oxoglutarate-dependent dioxygenase activity	Gene Ontology	GO:0016706	3	12	0.00838071	0.0610403	Asa2G03032|Asa7G01957|Asa2G03031	http://amigo.geneontology.org/amigo/term/GO:0016706
protein autoubiquitination	Gene Ontology	GO:0051865	3	12	0.00838071	0.0610403	Asa2G02336|Asa3G03366|Asa2G02335	http://amigo.geneontology.org/amigo/term/GO:0051865
CCAAT-binding factor complex	Gene Ontology	GO:0016602	3	12	0.00838071	0.0610403	Asa2G00718|Asa2G03881|Asa2G04148	http://amigo.geneontology.org/amigo/term/GO:0016602
CoA-ligase activity	Gene Ontology	GO:0016405	3	12	0.00838071	0.0610403	Asa7G01021|Asa3G03796|Asa3G03797	http://amigo.geneontology.org/amigo/term/GO:0016405
response to other organism	Gene Ontology	GO:0051707	4	25	0.00917878	0.0661455	Asa7G04339|Asa3G03520|Asa2G01639|Asa2G01640	http://amigo.geneontology.org/amigo/term/GO:0051707
pollen exine formation	Gene Ontology	GO:0010584	4	25	0.00917878	0.0661455	Asa4G02649|Asa4G00818|Asa2G01511|Asa4G02650	http://amigo.geneontology.org/amigo/term/GO:0010584
GTPase activity	Gene Ontology	GO:0003924	12	179	0.00973599	0.0687564	Asa2G01517|Asa4G02555|Asa2G04195|Asa2G00652|Asa7G03083|Asa7G04350|Asa6G03913|Asa4G05616|Asa2G01267|Asa2G00043|Asa4G06189|Asa8G04247	http://amigo.geneontology.org/amigo/term/GO:0003924
embryo sac development	Gene Ontology	GO:0009553	7	76	0.0100882	0.0687564	Asa3G00812|Asa3G03572|Asa2G01758|Asa2G05364|Asa4G01091|Asa4G00923|Asa2G01012	http://amigo.geneontology.org/amigo/term/GO:0009553
seed germination	Gene Ontology	GO:0009845	7	76	0.0100882	0.0687564	Asa2G04195|Asa8G04868|Asa8G04869|Asa4G00959|Asa2G00708|Asa7G06712|Asa4G06309	http://amigo.geneontology.org/amigo/term/GO:0009845
sucrose transmembrane transporter activity	Gene Ontology	GO:0008515	3	13	0.0100964	0.0687564	Asa2G04748|Asa2G01431|Asa5G04462	http://amigo.geneontology.org/amigo/term/GO:0008515
NADH dehydrogenase activity	Gene Ontology	GO:0003954	3	13	0.0100964	0.0687564	Asa2G04175|Asa3G00764|Asa4G06044	http://amigo.geneontology.org/amigo/term/GO:0003954
4-coumarate-CoA ligase activity	Gene Ontology	GO:0016207	3	13	0.0100964	0.0687564	Asa7G01021|Asa3G03796|Asa3G03797	http://amigo.geneontology.org/amigo/term/GO:0016207
pentose-phosphate shunt	Gene Ontology	GO:0006098	3	13	0.0100964	0.0687564	Asa6G03803|Asa4G00877|Asa5G04464	http://amigo.geneontology.org/amigo/term/GO:0006098
cation transmembrane transporter activity	Gene Ontology	GO:0008324	3	13	0.0100964	0.0687564	Asa2G02276|Asa2G02275|Asa7G04103	http://amigo.geneontology.org/amigo/term/GO:0008324
endoplasmic reticulum organization	Gene Ontology	GO:0007029	3	13	0.0100964	0.0687564	Asa7G03083|Asa2G03035|Asa4G00965	http://amigo.geneontology.org/amigo/term/GO:0007029
lignin biosynthetic process	Gene Ontology	GO:0009809	5	41	0.0101589	0.0688378	Asa7G04348|Asa7G04349|Asa2G01537|Asa4G00688|Asa2G03442	http://amigo.geneontology.org/amigo/term/GO:0009809
mitochondrial membrane	Gene Ontology	GO:0031966	4	26	0.0103539	0.0691272	Asa8G00441|Asa7G01958|Asa4G01242|Asa4G00825	http://amigo.geneontology.org/amigo/term/GO:0031966
polygalacturonate 4-alpha-galacturonosyltransferase activity	Gene Ontology	GO:0047262	4	26	0.0103539	0.0691272	Asa3G03864|Asa2G02492|Asa2G04624|Asa4G04966	http://amigo.geneontology.org/amigo/term/GO:0047262
negative regulation of defense response	Gene Ontology	GO:0031348	4	26	0.0103539	0.0691272	Asa4G00941|Asa4G00940|Asa7G07003|Asa1G04853	http://amigo.geneontology.org/amigo/term/GO:0031348
NAD binding	Gene Ontology	GO:0051287	6	59	0.011016	0.0729131	Asa5G01684|Asa4G02454|Asa4G05043|Asa2G01244|Asa4G06041|Asa3G03560	http://amigo.geneontology.org/amigo/term/GO:0051287
protein import into mitochondrial matrix	Gene Ontology	GO:0030150	4	27	0.011622	0.0764693	Asa4G05918|Asa7G01315|Asa3G03417|Asa6G05989	http://amigo.geneontology.org/amigo/term/GO:0030150
transport	Gene Ontology	GO:0006810	3	14	0.0120008	0.0785372	Asa8G05270|Asa6G03121|Asa8G05269	http://amigo.geneontology.org/amigo/term/GO:0006810
heat acclimation	Gene Ontology	GO:0010286	5	43	0.0121093	0.0785372	Asa8G01086|Asa2G01454|Asa6G03993|Asa4G01091|Asa2G03938	http://amigo.geneontology.org/amigo/term/GO:0010286
chromatin binding	Gene Ontology	GO:0003682	8	99	0.012336	0.0796286	Asa5G01695|Asa6G06559|Asa2G03740|Asa2G03738|Asa2G03741|Asa7G00209|Asa7G00208|Asa2G01012	http://amigo.geneontology.org/amigo/term/GO:0003682
plant ovule development	Gene Ontology	GO:0048481	5	44	0.0131734	0.0838422	Asa5G01828|Asa2G04145|Asa1G02541|Asa2G00726|Asa4G01091	http://amigo.geneontology.org/amigo/term/GO:0048481
gravitropism	Gene Ontology	GO:0009630	5	44	0.0131734	0.0838422	Asa5G01697|Asa2G02082|Asa4G00687|Asa4G01092|Asa4G00957	http://amigo.geneontology.org/amigo/term/GO:0009630
actin filament depolymerization	Gene Ontology	GO:0030042	3	15	0.0140971	0.0888897	Asa2G01435|Asa2G03739|Asa3G03423	http://amigo.geneontology.org/amigo/term/GO:0030042
metalloendopeptidase activity	Gene Ontology	GO:0004222	5	45	0.014299	0.0889277	Asa3G03490|Asa2G04390|Asa3G03489|Asa4G02498|Asa2G03033	http://amigo.geneontology.org/amigo/term/GO:0004222
actin filament organization	Gene Ontology	GO:0007015	5	45	0.014299	0.0889277	Asa2G01517|Asa3G03546|Asa3G03423|Asa2G04464|Asa2G04463	http://amigo.geneontology.org/amigo/term/GO:0007015
toxin catabolic process	Gene Ontology	GO:0009407	5	45	0.014299	0.0889277	Asa7G00392|Asa5G01217|Asa5G01216|Asa5G04483|Asa7G04345	http://amigo.geneontology.org/amigo/term/GO:0009407
cysteine-type endopeptidase activity	Gene Ontology	GO:0004197	6	63	0.0145255	0.0899258	Asa2G01538|Asa2G01337|Asa3G03672|Asa4G01371|Asa4G00876|Asa3G03519	http://amigo.geneontology.org/amigo/term/GO:0004197
transferase activity, transferring glycosyl groups	Gene Ontology	GO:0016757	21	412	0.0150399	0.0926896	Asa8G00439|Asa4G02460|Asa6G06600|Asa5G01210|Asa6G03949|Asa3G03864|Asa6G06601|Asa7G07001|Asa2G04624|Asa4G00905|Asa2G00324|Asa4G02459|Asa5G00163|Asa4G04966|Asa7G00833|Asa4G00783|Asa2G02492|Asa3G03260|Asa4G00887|Asa6G03948|Asa8G00440	http://amigo.geneontology.org/amigo/term/GO:0016757
hydrolase activity, hydrolyzing O-glycosyl compounds	Gene Ontology	GO:0004553	9	124	0.0151192	0.0927582	Asa2G01760|Asa2G01761|Asa4G00942|Asa3G03428|Asa3G03429|Asa3G03426|Asa2G04449|Asa3G03416|Asa4G00939	http://amigo.geneontology.org/amigo/term/GO:0004553
xyloglucan metabolic process	Gene Ontology	GO:0010411	5	46	0.0154872	0.0937253	Asa3G03426|Asa4G00942|Asa3G03428|Asa3G03429|Asa3G03416	http://amigo.geneontology.org/amigo/term/GO:0010411
mucilage pectin biosynthetic process	Gene Ontology	GO:0048358	2	5	0.0158273	0.0937253	Asa4G05544|Asa4G05545	http://amigo.geneontology.org/amigo/term/GO:0048358
respiratory burst involved in defense response	Gene Ontology	GO:0002679	2	5	0.0158273	0.0937253	Asa2G02336|Asa2G02335	http://amigo.geneontology.org/amigo/term/GO:0002679
shikimate metabolic process	Gene Ontology	GO:0019632	2	5	0.0158273	0.0937253	Asa2G04756|Asa2G04757	http://amigo.geneontology.org/amigo/term/GO:0019632
tripeptide transmembrane transporter activity	Gene Ontology	GO:0042937	2	5	0.0158273	0.0937253	Asa3G03427|Asa2G00715	http://amigo.geneontology.org/amigo/term/GO:0042937
cohesin complex	Gene Ontology	GO:0008278	2	5	0.0158273	0.0937253	Asa7G00209|Asa7G00208	http://amigo.geneontology.org/amigo/term/GO:0008278
macroautophagy	Gene Ontology	GO:0016236	2	5	0.0158273	0.0937253	Asa4G00941|Asa4G00940	http://amigo.geneontology.org/amigo/term/GO:0016236
cytidylate kinase activity	Gene Ontology	GO:0004127	2	5	0.0158273	0.0937253	Asa5G04333|Asa5G04335	http://amigo.geneontology.org/amigo/term/GO:0004127
polyubiquitin modification-dependent protein binding	Gene Ontology	GO:0031593	4	30	0.0160086	0.0943883	Asa4G00941|Asa4G00940|Asa1G02494|Asa2G01882	http://amigo.geneontology.org/amigo/term/GO:0031593
sucrose transport	Gene Ontology	GO:0015770	3	16	0.0163876	0.0957934	Asa2G04748|Asa2G01431|Asa5G04462	http://amigo.geneontology.org/amigo/term/GO:0015770
auxin efflux transmembrane transporter activity	Gene Ontology	GO:0010329	3	16	0.0163876	0.0957934	Asa2G01409|Asa5G00162|Asa2G01404	http://amigo.geneontology.org/amigo/term/GO:0010329
cytokinesis by cell plate formation	Gene Ontology	GO:0000911	5	47	0.0167395	0.0970181	Asa6G03565|Asa6G03913|Asa2G01639|Asa8G04247|Asa2G01640	http://amigo.geneontology.org/amigo/term/GO:0000911
S-adenosylmethionine-dependent methyltransferase activity	Gene Ontology	GO:0008757	5	47	0.0167395	0.0970181	Asa7G04348|Asa7G04349|Asa7G04104|Asa4G04691|Asa2G00329	http://amigo.geneontology.org/amigo/term/GO:0008757
pollen tube guidance	Gene Ontology	GO:0010183	4	31	0.0176719	0.101131	Asa6G04074|Asa8G02752|Asa4G01091|Asa4G02799	http://amigo.geneontology.org/amigo/term/GO:0010183
protein peptidyl-prolyl isomerization	Gene Ontology	GO:0000413	4	31	0.0176719	0.101131	Asa7G00631|Asa2G00708|Asa4G01101|Asa4G04692	http://amigo.geneontology.org/amigo/term/GO:0000413
protein refolding	Gene Ontology	GO:0042026	4	31	0.0176719	0.101131	Asa2G02277|Asa2G01454|Asa7G05728|Asa2G03880	http://amigo.geneontology.org/amigo/term/GO:0042026
amino acid transport	Gene Ontology	GO:0006865	3	17	0.0188739	0.106665	Asa4G06310|Asa2G01115|Asa5G04482	http://amigo.geneontology.org/amigo/term/GO:0006865
cellulose microfibril organization	Gene Ontology	GO:0010215	3	17	0.0188739	0.106665	Asa4G02648|Asa7G06909|Asa4G02799	http://amigo.geneontology.org/amigo/term/GO:0010215
asymmetric cell division	Gene Ontology	GO:0008356	3	17	0.0188739	0.106665	Asa6G04937|Asa8G04864|Asa2G00101	http://amigo.geneontology.org/amigo/term/GO:0008356
integral component of membrane	Gene Ontology	GO:0016021	10	152	0.0193901	0.108872	Asa3G03285|Asa4G04623|Asa2G01640|Asa1G04193|Asa1G02493|Asa1G02238|Asa8G03974|Asa5G00162|Asa2G01639|Asa2G01431	http://amigo.geneontology.org/amigo/term/GO:0016021
double-strand break repair	Gene Ontology	GO:0006302	4	32	0.019439	0.108872	Asa2G01406|Asa2G01264|Asa2G01407|Asa2G01758	http://amigo.geneontology.org/amigo/term/GO:0006302
response to light stimulus	Gene Ontology	GO:0009416	12	199	0.0199391	0.108872	Asa5G04283|Asa5G04282|Asa2G03737|Asa2G02704|Asa4G00954|Asa2G01480|Asa1G02641|Asa2G01277|Asa7G02977|Asa2G01595|Asa4G00786|Asa2G01267	http://amigo.geneontology.org/amigo/term/GO:0009416
cell division	Gene Ontology	GO:0051301	7	88	0.0200371	0.108872	Asa4G00941|Asa4G00940|Asa4G02460|Asa4G02459|Asa2G05364|Asa4G01091|Asa7G07003	http://amigo.geneontology.org/amigo/term/GO:0051301
protein glutathionylation	Gene Ontology	GO:0010731	2	6	0.0207034	0.108872	Asa7G00918|Asa2G01403	http://amigo.geneontology.org/amigo/term/GO:0010731
phosphatidic acid biosynthetic process	Gene Ontology	GO:0006654	2	6	0.0207034	0.108872	Asa4G00992|Asa4G00991	http://amigo.geneontology.org/amigo/term/GO:0006654
cellular glucose homeostasis	Gene Ontology	GO:0001678	2	6	0.0207034	0.108872	Asa2G00331|Asa3G03561	http://amigo.geneontology.org/amigo/term/GO:0001678
glycerol catabolic process	Gene Ontology	GO:0019563	2	6	0.0207034	0.108872	Asa2G04047|Asa2G01455	http://amigo.geneontology.org/amigo/term/GO:0019563
cellular response to sucrose stimulus	Gene Ontology	GO:0071329	2	6	0.0207034	0.108872	Asa8G03975|Asa4G00973	http://amigo.geneontology.org/amigo/term/GO:0071329
'de novo' UMP biosynthetic process	Gene Ontology	GO:0044205	2	6	0.0207034	0.108872	Asa4G00782|Asa4G00780	http://amigo.geneontology.org/amigo/term/GO:0044205
1-acylglycerol-3-phosphate O-acyltransferase activity	Gene Ontology	GO:0003841	2	6	0.0207034	0.108872	Asa4G00992|Asa4G00991	http://amigo.geneontology.org/amigo/term/GO:0003841
monosaccharide transmembrane transport	Gene Ontology	GO:0015749	2	6	0.0207034	0.108872	Asa4G00943|Asa6G06447	http://amigo.geneontology.org/amigo/term/GO:0015749
HOPS complex	Gene Ontology	GO:0030897	2	6	0.0207034	0.108872	Asa1G02493|Asa4G00957	http://amigo.geneontology.org/amigo/term/GO:0030897
Elongator holoenzyme complex	Gene Ontology	GO:0033588	2	6	0.0207034	0.108872	Asa4G02649|Asa4G02650	http://amigo.geneontology.org/amigo/term/GO:0033588
plastoquinone biosynthetic process	Gene Ontology	GO:0010236	2	6	0.0207034	0.108872	Asa2G00651|Asa4G04691	http://amigo.geneontology.org/amigo/term/GO:0010236
mRNA 5'-UTR binding	Gene Ontology	GO:0048027	2	6	0.0207034	0.108872	Asa4G02459|Asa4G02460	http://amigo.geneontology.org/amigo/term/GO:0048027
mannokinase activity	Gene Ontology	GO:0019158	2	6	0.0207034	0.108872	Asa2G00331|Asa3G03561	http://amigo.geneontology.org/amigo/term/GO:0019158
response to bacterium	Gene Ontology	GO:0009617	8	110	0.0210978	0.110315	Asa4G05544|Asa4G05545|Asa4G05849|Asa3G03796|Asa3G03797|Asa4G01049|Asa4G05601|Asa2G00081	http://amigo.geneontology.org/amigo/term/GO:0009617
sphingolipid biosynthetic process	Gene Ontology	GO:0030148	3	18	0.0215572	0.111638	Asa8G00174|Asa7G00635|Asa7G00636	http://amigo.geneontology.org/amigo/term/GO:0030148
TBP-class protein binding	Gene Ontology	GO:0017025	3	18	0.0215572	0.111638	Asa2G00444|Asa4G01372|Asa1G02503	http://amigo.geneontology.org/amigo/term/GO:0017025
cytosolic ribosome	Gene Ontology	GO:0022626	11	178	0.0216642	0.111767	Asa4G00941|Asa4G00940|Asa3G03622|Asa7G03084|Asa4G00802|Asa2G03880|Asa3G03865|Asa4G05984|Asa2G02311|Asa2G01454|Asa2G02277	http://amigo.geneontology.org/amigo/term/GO:0022626
response to karrikin	Gene Ontology	GO:0080167	8	111	0.0220682	0.113422	Asa6G01634|Asa4G00687|Asa6G03803|Asa2G01876|Asa3G03522|Asa2G06773|Asa4G01089|Asa7G00392	http://amigo.geneontology.org/amigo/term/GO:0080167
response to brassinosteroid	Gene Ontology	GO:0009741	4	34	0.0232902	0.118363	Asa4G00798|Asa3G03426|Asa3G03428|Asa3G03416	http://amigo.geneontology.org/amigo/term/GO:0009741
oligopeptide transport	Gene Ontology	GO:0006857	3	19	0.0244375	0.121474	Asa2G01535|Asa4G04695|Asa2G06773	http://amigo.geneontology.org/amigo/term/GO:0006857
integral component of mitochondrial inner membrane	Gene Ontology	GO:0031305	3	19	0.0244375	0.121474	Asa4G05918|Asa7G01315|Asa2G06957	http://amigo.geneontology.org/amigo/term/GO:0031305
preprophase band	Gene Ontology	GO:0009574	3	19	0.0244375	0.121474	Asa2G00713|Asa2G00286|Asa2G04362	http://amigo.geneontology.org/amigo/term/GO:0009574
late endosome to vacuole transport	Gene Ontology	GO:0045324	3	19	0.0244375	0.121474	Asa6G03991|Asa2G04585|Asa4G00955	http://amigo.geneontology.org/amigo/term/GO:0045324
auxin biosynthetic process	Gene Ontology	GO:0009851	3	19	0.0244375	0.121474	Asa3G03796|Asa3G03797|Asa1G04195	http://amigo.geneontology.org/amigo/term/GO:0009851
negative regulation of translation	Gene Ontology	GO:0017148	3	19	0.0244375	0.121474	Asa4G02459|Asa2G02082|Asa4G02460	http://amigo.geneontology.org/amigo/term/GO:0017148
lateral root formation	Gene Ontology	GO:0010311	5	53	0.0256681	0.124805	Asa6G03793|Asa2G01409|Asa4G00907|Asa3G03366|Asa2G01404	http://amigo.geneontology.org/amigo/term/GO:0010311
plant-type cell wall organization	Gene Ontology	GO:0009664	5	53	0.0256681	0.124805	Asa4G02648|Asa3G03426|Asa1G02138|Asa3G03428|Asa3G03416	http://amigo.geneontology.org/amigo/term/GO:0009664
HAUS complex	Gene Ontology	GO:0070652	2	7	0.0261156	0.124805	Asa2G02616|Asa4G01263	http://amigo.geneontology.org/amigo/term/GO:0070652
glucokinase activity	Gene Ontology	GO:0004340	2	7	0.0261156	0.124805	Asa2G00331|Asa3G03561	http://amigo.geneontology.org/amigo/term/GO:0004340
anthocyanin-containing compound metabolic process	Gene Ontology	GO:0046283	2	7	0.0261156	0.124805	Asa7G06465|Asa7G07001	http://amigo.geneontology.org/amigo/term/GO:0046283
mitotic sister chromatid cohesion	Gene Ontology	GO:0007064	2	7	0.0261156	0.124805	Asa7G00209|Asa7G00208	http://amigo.geneontology.org/amigo/term/GO:0007064
voltage-gated chloride channel activity	Gene Ontology	GO:0005247	2	7	0.0261156	0.124805	Asa4G00975|Asa4G00976	http://amigo.geneontology.org/amigo/term/GO:0005247
phospholipid transport	Gene Ontology	GO:0015914	2	7	0.0261156	0.124805	Asa4G01274|Asa4G01275	http://amigo.geneontology.org/amigo/term/GO:0015914
glucose binding	Gene Ontology	GO:0005536	2	7	0.0261156	0.124805	Asa2G00331|Asa3G03561	http://amigo.geneontology.org/amigo/term/GO:0005536
NADH metabolic process	Gene Ontology	GO:0006734	2	7	0.0261156	0.124805	Asa5G04331|Asa4G04646	http://amigo.geneontology.org/amigo/term/GO:0006734
anchored component of membrane	Gene Ontology	GO:0031225	12	208	0.0265155	0.126273	Asa4G00945|Asa7G06909|Asa4G02799|Asa1G02968|Asa8G04864|Asa4G02648|Asa8G04866|Asa2G00333|Asa4G00935|Asa4G06042|Asa8G05272|Asa4G02498	http://amigo.geneontology.org/amigo/term/GO:0031225
pollen tube	Gene Ontology	GO:0090406	5	54	0.0274019	0.129497	Asa2G04748|Asa8G05272|Asa8G03976|Asa4G04966|Asa4G02799	http://amigo.geneontology.org/amigo/term/GO:0090406
single-stranded RNA binding	Gene Ontology	GO:0003727	3	20	0.0275149	0.129497	Asa2G02310|Asa2G00082|Asa4G00878	http://amigo.geneontology.org/amigo/term/GO:0003727
actin cytoskeleton	Gene Ontology	GO:0015629	4	36	0.0275727	0.129497	Asa2G01435|Asa2G03739|Asa3G00820|Asa3G03546	http://amigo.geneontology.org/amigo/term/GO:0015629
transmembrane transport	Gene Ontology	GO:0055085	19	389	0.0287846	0.134724	Asa4G04695|Asa2G04748|Asa3G03798|Asa2G01866|Asa3G03882|Asa2G01535|Asa4G00676|Asa4G01088|Asa4G01090|Asa6G01634|Asa2G01533|Asa2G04746|Asa2G01409|Asa8G03974|Asa4G00890|Asa5G00162|Asa2G01404|Asa4G06310|Asa6G01633	http://amigo.geneontology.org/amigo/term/GO:0055085
endoplasmic reticulum membrane	Gene Ontology	GO:0005789	10	165	0.0309299	0.1435	Asa5G02104|Asa5G04284|Asa7G06465|Asa7G04350|Asa2G01409|Asa8G00174|Asa7G07407|Asa5G06050|Asa4G00906|Asa2G01404	http://amigo.geneontology.org/amigo/term/GO:0005789
response to fungus	Gene Ontology	GO:0009620	7	97	0.0309723	0.1435	Asa6G03565|Asa4G05544|Asa4G05545|Asa7G01021|Asa4G02709|Asa4G01049|Asa4G04696	http://amigo.geneontology.org/amigo/term/GO:0009620
endosome	Gene Ontology	GO:0005768	14	263	0.0309978	0.1435	Asa7G06909|Asa5G01686|Asa2G00652|Asa3G03140|Asa6G03121|Asa7G07403|Asa2G00324|Asa5G04633|Asa2G04361|Asa8G00440|Asa2G02492|Asa8G00059|Asa4G00906|Asa4G04782	http://amigo.geneontology.org/amigo/term/GO:0005768
response to cytokinin	Gene Ontology	GO:0009735	5	56	0.0310883	0.1435	Asa6G03793|Asa4G04783|Asa4G00943|Asa6G06559|Asa1G02494	http://amigo.geneontology.org/amigo/term/GO:0009735
peptide receptor activity	Gene Ontology	GO:0001653	2	8	0.0320293	0.1435	Asa7G06712|Asa1G02494	http://amigo.geneontology.org/amigo/term/GO:0001653
glucose 6-phosphate metabolic process	Gene Ontology	GO:0051156	2	8	0.0320293	0.1435	Asa2G00331|Asa3G03561	http://amigo.geneontology.org/amigo/term/GO:0051156
peptide binding	Gene Ontology	GO:0042277	2	8	0.0320293	0.1435	Asa8G04864|Asa7G06712	http://amigo.geneontology.org/amigo/term/GO:0042277
cysteine biosynthetic process	Gene Ontology	GO:0019344	2	8	0.0320293	0.1435	Asa8G00059|Asa8G00058	http://amigo.geneontology.org/amigo/term/GO:0019344
negative regulation of response to salt stress	Gene Ontology	GO:1901001	2	8	0.0320293	0.1435	Asa4G05544|Asa4G05545	http://amigo.geneontology.org/amigo/term/GO:1901001
cellular response to hydrogen peroxide	Gene Ontology	GO:0070301	2	8	0.0320293	0.1435	Asa7G00918|Asa2G01403	http://amigo.geneontology.org/amigo/term/GO:0070301
fructokinase activity	Gene Ontology	GO:0008865	2	8	0.0320293	0.1435	Asa2G00331|Asa3G03561	http://amigo.geneontology.org/amigo/term/GO:0008865
monosaccharide transmembrane transporter activity	Gene Ontology	GO:0015145	2	8	0.0320293	0.1435	Asa4G00943|Asa6G06447	http://amigo.geneontology.org/amigo/term/GO:0015145
regulation of growth	Gene Ontology	GO:0040008	2	8	0.0320293	0.1435	Asa4G00677|Asa4G01091	http://amigo.geneontology.org/amigo/term/GO:0040008
protein targeting to vacuole	Gene Ontology	GO:0006623	4	38	0.0322943	0.144213	Asa3G03624|Asa4G00906|Asa5G02104|Asa4G00957	http://amigo.geneontology.org/amigo/term/GO:0006623
calcium-mediated signaling	Gene Ontology	GO:0019722	6	77	0.0327634	0.145354	Asa2G02084|Asa8G04868|Asa8G04869|Asa8G04865|Asa4G06309|Asa2G02404	http://amigo.geneontology.org/amigo/term/GO:0019722
regulation of flower development	Gene Ontology	GO:0009909	6	77	0.0327634	0.145354	Asa7G06501|Asa4G05544|Asa4G05545|Asa2G01544|Asa2G01241|Asa8G05268	http://amigo.geneontology.org/amigo/term/GO:0009909
jasmonic acid mediated signaling pathway	Gene Ontology	GO:0009867	5	57	0.0330424	0.145697	Asa2G04195|Asa2G03034|Asa2G04192|Asa2G00329|Asa2G07064	http://amigo.geneontology.org/amigo/term/GO:0009867
protein homodimerization activity	Gene Ontology	GO:0042803	11	191	0.0330547	0.145697	Asa4G04096|Asa2G02082|Asa4G02454|Asa6G03793|Asa2G07064|Asa2G01876|Asa3G03508|Asa4G00950|Asa3G03417|Asa2G00297|Asa1G03975	http://amigo.geneontology.org/amigo/term/GO:0042803
leaf senescence	Gene Ontology	GO:0010150	7	99	0.0338556	0.147651	Asa3G03519|Asa4G00973|Asa1G02494|Asa2G03558|Asa4G01049|Asa5G01828|Asa7G07003	http://amigo.geneontology.org/amigo/term/GO:0010150
O-methyltransferase activity	Gene Ontology	GO:0008171	3	22	0.0342568	0.147651	Asa7G04348|Asa7G04349|Asa7G04104	http://amigo.geneontology.org/amigo/term/GO:0008171
lipid droplet	Gene Ontology	GO:0005811	3	22	0.0342568	0.147651	Asa4G00941|Asa4G00940|Asa8G06284	http://amigo.geneontology.org/amigo/term/GO:0005811
mitochondrial outer membrane	Gene Ontology	GO:0005741	3	22	0.0342568	0.147651	Asa2G04389|Asa7G01315|Asa2G00081	http://amigo.geneontology.org/amigo/term/GO:0005741
chloroplast nucleoid	Gene Ontology	GO:0042644	4	39	0.0348215	0.149141	Asa5G04283|Asa5G04282|Asa6G03799|Asa4G00786	http://amigo.geneontology.org/amigo/term/GO:0042644
endocytosis	Gene Ontology	GO:0006897	4	40	0.0374601	0.159409	Asa3G03544|Asa8G01215|Asa2G03848|Asa5G04633	http://amigo.geneontology.org/amigo/term/GO:0006897
thylakoid membrane organization	Gene Ontology	GO:0010027	4	40	0.0374601	0.159409	Asa5G00162|Asa4G01128|Asa4G00786|Asa2G01267	http://amigo.geneontology.org/amigo/term/GO:0010027
extracellular region	Gene Ontology	GO:0005576	98	2749	0.037834	0.159409	Asa4G05887|Asa6G04271|Asa6G04270|Asa6G03986|Asa7G00323|Asa2G01245|Asa2G02404|Asa2G00870|Asa2G03442|Asa4G00957|Asa4G05043|Asa4G00959|Asa2G01337|Asa6G03990|Asa2G03032|Asa4G01093|Asa3G03363|Asa7G04338|Asa4G00869|Asa2G00285|Asa4G00943|Asa4G00942|Asa4G00945|Asa3G03672|Asa4G04646|Asa4G06042|Asa1G04853|Asa3G00812|Asa2G04449|Asa4G01087|Asa2G01537|Asa4G05983|Asa4G06190|Asa7G02968|Asa2G04191|Asa4G00972|Asa…	http://amigo.geneontology.org/amigo/term/GO:0005576
endoplasmic reticulum unfolded protein response	Gene Ontology	GO:0030968	3	23	0.0379184	0.159409	Asa2G04195|Asa7G06465|Asa7G05731	http://amigo.geneontology.org/amigo/term/GO:0030968
GPI anchor biosynthetic process	Gene Ontology	GO:0006506	3	23	0.0379184	0.159409	Asa4G02459|Asa3G03363|Asa4G02460	http://amigo.geneontology.org/amigo/term/GO:0006506
mitochondrion	Gene Ontology	GO:0005739	137	3973	0.0383092	0.159409	Asa2G01481|Asa2G01480|Asa5G02104|Asa4G02460|Asa2G06957|Asa6G04274|Asa6G03984|Asa4G00818|Asa2G01403|Asa4G01110|Asa4G05043|Asa4G01132|Asa4G01131|Asa4G01130|Asa2G06926|Asa2G06925|Asa6G03912|Asa2G03938|Asa2G01012|Asa2G02081|Asa4G05918|Asa7G01958|Asa3G00821|Asa3G03363|Asa7G04338|Asa5G04634|Asa7G06910|Asa5G04322|Asa4G00866|Asa4G04965|Asa4G04964|Asa3G03882|Asa2G00331|Asa4G04646|Asa5G01837|Asa8G01226|Asa…	http://amigo.geneontology.org/amigo/term/GO:0005739
protein complex oligomerization	Gene Ontology	GO:0051259	2	9	0.0384109	0.159409	Asa8G01087|Asa2G03812	http://amigo.geneontology.org/amigo/term/GO:0051259
mucilage extrusion from seed coat	Gene Ontology	GO:0080001	2	9	0.0384109	0.159409	Asa4G05544|Asa4G05545	http://amigo.geneontology.org/amigo/term/GO:0080001
chorismate biosynthetic process	Gene Ontology	GO:0009423	2	9	0.0384109	0.159409	Asa2G04756|Asa2G04757	http://amigo.geneontology.org/amigo/term/GO:0009423
cysteine synthase activity	Gene Ontology	GO:0004124	2	9	0.0384109	0.159409	Asa8G00059|Asa8G00058	http://amigo.geneontology.org/amigo/term/GO:0004124
response to ethylene	Gene Ontology	GO:0009723	7	102	0.0385062	0.159409	Asa2G04195|Asa5G04371|Asa3G00351|Asa4G00676|Asa1G04195|Asa7G07003|Asa3G03519	http://amigo.geneontology.org/amigo/term/GO:0009723
leaf development	Gene Ontology	GO:0048366	8	125	0.0391086	0.160485	Asa2G02621|Asa2G02622|Asa1G02494|Asa4G02649|Asa7G00633|Asa7G00634|Asa2G03938|Asa4G02650	http://amigo.geneontology.org/amigo/term/GO:0048366
DNA repair	Gene Ontology	GO:0006281	8	125	0.0391086	0.160485	Asa2G01603|Asa1G02235|Asa1G00872|Asa6G03968|Asa2G01408|Asa5G02336|Asa2G01263|Asa2G01638	http://amigo.geneontology.org/amigo/term/GO:0006281
phragmoplast	Gene Ontology	GO:0009524	5	60	0.0393554	0.160485	Asa4G00941|Asa4G00940|Asa2G04750|Asa2G04362|Asa2G00713	http://amigo.geneontology.org/amigo/term/GO:0009524
positive regulation of flower development	Gene Ontology	GO:0009911	4	41	0.0402104	0.162996	Asa5G01828|Asa7G06501|Asa4G02709|Asa3G01255	http://amigo.geneontology.org/amigo/term/GO:0009911
ubiquitin-dependent ERAD pathway	Gene Ontology	GO:0030433	4	41	0.0402104	0.162996	Asa4G00941|Asa4G00940|Asa7G05731|Asa2G01882	http://amigo.geneontology.org/amigo/term/GO:0030433
photomorphogenesis	Gene Ontology	GO:0009640	5	61	0.0416115	0.168175	Asa7G00326|Asa2G02493|Asa2G02082|Asa5G00162|Asa2G04747	http://amigo.geneontology.org/amigo/term/GO:0009640
peroxisome organization	Gene Ontology	GO:0007031	3	24	0.0417711	0.16832	Asa8G03224|Asa1G02044|Asa5G02301	http://amigo.geneontology.org/amigo/term/GO:0007031
SNARE binding	Gene Ontology	GO:0000149	4	42	0.0430725	0.172543	Asa5G02104|Asa4G04623|Asa4G00906|Asa4G00965	http://amigo.geneontology.org/amigo/term/GO:0000149
response to reactive oxygen species	Gene Ontology	GO:0000302	4	42	0.0430725	0.172543	Asa8G01087|Asa1G03975|Asa2G03812|Asa2G03442	http://amigo.geneontology.org/amigo/term/GO:0000302
protein phosphorylation	Gene Ontology	GO:0006468	32	774	0.0440251	0.175842	Asa1G04853|Asa4G00686|Asa6G03565|Asa7G00322|Asa2G01532|Asa2G00870|Asa1G00871|Asa4G00973|Asa2G02333|Asa3G03407|Asa2G02334|Asa2G04174|Asa4G00993|Asa2G01113|Asa4G01106|Asa4G05081|Asa2G02621|Asa2G02622|Asa8G02753|Asa5G01687|Asa4G05819|Asa5G04632|Asa3G03550|Asa2G00286|Asa4G00779|Asa2G03558|Asa2G00862|Asa2G00869|Asa7G00633|Asa7G00634|Asa4G01105|Asa4G00781	http://amigo.geneontology.org/amigo/term/GO:0006468
Arp2/3 complex-mediated actin nucleation	Gene Ontology	GO:0034314	2	10	0.0452288	0.176509	Asa2G04464|Asa2G04463	http://amigo.geneontology.org/amigo/term/GO:0034314
threonine biosynthetic process	Gene Ontology	GO:0009088	2	10	0.0452288	0.176509	Asa7G01018|Asa4G00902	http://amigo.geneontology.org/amigo/term/GO:0009088
sucrose:proton symporter activity	Gene Ontology	GO:0008506	2	10	0.0452288	0.176509	Asa2G04748|Asa5G04462	http://amigo.geneontology.org/amigo/term/GO:0008506
lipid X metabolic process	Gene Ontology	GO:2001289	2	10	0.0452288	0.176509	Asa4G00866|Asa7G06503	http://amigo.geneontology.org/amigo/term/GO:2001289
photoprotection	Gene Ontology	GO:0010117	2	10	0.0452288	0.176509	Asa2G02493|Asa7G03213	http://amigo.geneontology.org/amigo/term/GO:0010117
positive regulation of growth	Gene Ontology	GO:0045927	2	10	0.0452288	0.176509	Asa8G05272|Asa2G00959	http://amigo.geneontology.org/amigo/term/GO:0045927
ER membrane protein complex	Gene Ontology	GO:0072546	2	10	0.0452288	0.176509	Asa2G06926|Asa2G06925	http://amigo.geneontology.org/amigo/term/GO:0072546
Arp2/3 protein complex	Gene Ontology	GO:0005885	2	10	0.0452288	0.176509	Asa2G04464|Asa2G04463	http://amigo.geneontology.org/amigo/term/GO:0005885
endoplasmic reticulum to Golgi vesicle-mediated transport	Gene Ontology	GO:0006888	5	63	0.0463538	0.180383	Asa4G02555|Asa5G02104|Asa4G00906|Asa4G06189|Asa2G00043	http://amigo.geneontology.org/amigo/term/GO:0006888
response to jasmonic acid	Gene Ontology	GO:0009753	7	107	0.0471498	0.182958	Asa4G04695|Asa3G03519|Asa2G04192|Asa2G01535|Asa4G00676|Asa2G01876|Asa7G07003	http://amigo.geneontology.org/amigo/term/GO:0009753
peroxidase activity	Gene Ontology	GO:0004601	6	85	0.0478945	0.185319	Asa7G04347|Asa6G03912|Asa4G00888|Asa6G03914|Asa4G00887|Asa2G03442	http://amigo.geneontology.org/amigo/term/GO:0004601
trans-Golgi network	Gene Ontology	GO:0005802	13	255	0.0481586	0.185813	Asa7G06909|Asa5G01686|Asa3G03140|Asa2G05364|Asa6G03121|Asa7G07403|Asa2G00324|Asa2G04361|Asa8G00440|Asa2G02492|Asa8G00059|Asa4G00906|Asa4G04782	http://amigo.geneontology.org/amigo/term/GO:0005802
response to UV-B	Gene Ontology	GO:0010224	5	64	0.0488404	0.187911	Asa2G01408|Asa2G01263|Asa4G01089|Asa7G02977|Asa1G02235	http://amigo.geneontology.org/amigo/term/GO:0010224
ribosome	Gene Ontology	GO:0005840	4	44	0.0491314	0.188498	Asa4G01111|Asa3G03865|Asa2G04139|Asa8G02752	http://amigo.geneontology.org/amigo/term/GO:0005840
meristem maintenance	Gene Ontology	GO:0010073	3	26	0.0500393	0.189332	Asa4G05544|Asa4G05545|Asa8G06139	http://amigo.geneontology.org/amigo/term/GO:0010073
tRNA binding	Gene Ontology	GO:0000049	3	26	0.0500393	0.189332	Asa4G00907|Asa1G02541|Asa7G01957	http://amigo.geneontology.org/amigo/term/GO:0000049
jasmonic acid biosynthetic process	Gene Ontology	GO:0009695	3	26	0.0500393	0.189332	Asa3G03796|Asa3G03797|Asa2G00329	http://amigo.geneontology.org/amigo/term/GO:0009695
Golgi to vacuole transport	Gene Ontology	GO:0006896	3	26	0.0500393	0.189332	Asa3G03624|Asa4G00906|Asa5G02104	http://amigo.geneontology.org/amigo/term/GO:0006896
oxidoreductase activity, acting on paired donors, with incorporation or reduction of molecular oxygen, NAD(P)H as one donor, and incorporation of one atom of oxygen	Gene Ontology	GO:0016709	6	86	0.0500438	0.189332	Asa5G01213|Asa3G02260|Asa5G01211|Asa5G01215|Asa5G01214|Asa3G03343	http://amigo.geneontology.org/amigo/term/GO:0016709
root hair elongation	Gene Ontology	GO:0048767	4	45	0.0523276	0.192044	Asa7G05211|Asa3G03624|Asa1G02494|Asa3G03423	http://amigo.geneontology.org/amigo/term/GO:0048767
proteolysis involved in cellular protein catabolic process	Gene Ontology	GO:0051603	4	45	0.0523276	0.192044	Asa4G01371|Asa2G01337|Asa3G03672|Asa3G03519	http://amigo.geneontology.org/amigo/term/GO:0051603
integral component of cytoplasmic side of endoplasmic reticulum membrane	Gene Ontology	GO:0071458	2	11	0.0524524	0.192044	Asa5G06050|Asa7G07407	http://amigo.geneontology.org/amigo/term/GO:0071458
methionine biosynthetic process	Gene Ontology	GO:0009086	2	11	0.0524524	0.192044	Asa3G03432|Asa3G03431	http://amigo.geneontology.org/amigo/term/GO:0009086
purine nucleotide metabolic process	Gene Ontology	GO:0006163	2	11	0.0524524	0.192044	Asa5G04333|Asa5G04335	http://amigo.geneontology.org/amigo/term/GO:0006163
fruit dehiscence	Gene Ontology	GO:0010047	2	11	0.0524524	0.192044	Asa5G01828|Asa2G04163	http://amigo.geneontology.org/amigo/term/GO:0010047
hyperosmotic response	Gene Ontology	GO:0006972	2	11	0.0524524	0.192044	Asa6G03565|Asa7G00323	http://amigo.geneontology.org/amigo/term/GO:0006972
regulation of embryonic development	Gene Ontology	GO:0045995	2	11	0.0524524	0.192044	Asa4G05544|Asa4G05545	http://amigo.geneontology.org/amigo/term/GO:0045995
vesicle fusion with Golgi apparatus	Gene Ontology	GO:0048280	2	11	0.0524524	0.192044	Asa5G02104|Asa4G00906	http://amigo.geneontology.org/amigo/term/GO:0048280
abscisic acid biosynthetic process	Gene Ontology	GO:0009688	2	11	0.0524524	0.192044	Asa7G03213|Asa4G00881	http://amigo.geneontology.org/amigo/term/GO:0009688
intracellular transport	Gene Ontology	GO:0046907	2	11	0.0524524	0.192044	Asa4G00906|Asa2G02991	http://amigo.geneontology.org/amigo/term/GO:0046907
fruit development	Gene Ontology	GO:0010154	3	27	0.0544488	0.198287	Asa2G04195|Asa6G06459|Asa4G00998	http://amigo.geneontology.org/amigo/term/GO:0010154
protein targeting to membrane	Gene Ontology	GO:0006612	3	27	0.0544488	0.198287	Asa3G03622|Asa3G03624|Asa2G01430	http://amigo.geneontology.org/amigo/term/GO:0006612
magnesium ion binding	Gene Ontology	GO:0000287	7	111	0.0548895	0.199359	Asa5G01684|Asa2G04756|Asa2G04757|Asa2G01277|Asa3G03397|Asa4G01129|Asa2G01267	http://amigo.geneontology.org/amigo/term/GO:0000287
response to osmotic stress	Gene Ontology	GO:0006970	8	135	0.0555867	0.200461	Asa2G02621|Asa2G02622|Asa2G01876|Asa4G01371|Asa2G00708|Asa7G00633|Asa7G00634|Asa7G07003	http://amigo.geneontology.org/amigo/term/GO:0006970
plant-type hypersensitive response	Gene Ontology	GO:0009626	4	46	0.0556345	0.200461	Asa4G01371|Asa7G06465|Asa2G00863|Asa7G07001	http://amigo.geneontology.org/amigo/term/GO:0009626
methylation	Gene Ontology	GO:0032259	4	46	0.0556345	0.200461	Asa7G04348|Asa7G04349|Asa7G04104|Asa2G00329	http://amigo.geneontology.org/amigo/term/GO:0032259
DNA binding	Gene Ontology	GO:0003677	20	451	0.0564133	0.202731	Asa2G01544|Asa1G02236|Asa4G02460|Asa5G03507|Asa7G00326|Asa2G03034|Asa8G03944|Asa7G04346|Asa4G05601|Asa2G03036|Asa4G02459|Asa2G02107|Asa4G04645|Asa4G00875|Asa4G01108|Asa2G02403|Asa2G01012|Asa2G01277|Asa4G00677|Asa2G03570	http://amigo.geneontology.org/amigo/term/GO:0003677
spindle assembly	Gene Ontology	GO:0051225	3	28	0.0590373	0.210804	Asa2G04750|Asa2G02616|Asa4G01263	http://amigo.geneontology.org/amigo/term/GO:0051225
regulation of photomorphogenesis	Gene Ontology	GO:0010099	2	12	0.0600529	0.210804	Asa4G01089|Asa2G02084	http://amigo.geneontology.org/amigo/term/GO:0010099
plant-type cell wall modification	Gene Ontology	GO:0009827	2	12	0.0600529	0.210804	Asa4G05544|Asa4G05545	http://amigo.geneontology.org/amigo/term/GO:0009827
proteasome assembly	Gene Ontology	GO:0043248	2	12	0.0600529	0.210804	Asa4G01127|Asa1G02494	http://amigo.geneontology.org/amigo/term/GO:0043248
response to aluminum ion	Gene Ontology	GO:0010044	2	12	0.0600529	0.210804	Asa4G05544|Asa4G05545	http://amigo.geneontology.org/amigo/term/GO:0010044
mitochondrial envelope	Gene Ontology	GO:0005740	2	12	0.0600529	0.210804	Asa6G03803|Asa2G01277	http://amigo.geneontology.org/amigo/term/GO:0005740
isocitrate metabolic process	Gene Ontology	GO:0006102	2	12	0.0600529	0.210804	Asa5G04463|Asa5G01684	http://amigo.geneontology.org/amigo/term/GO:0006102
NADH pyrophosphatase activity	Gene Ontology	GO:0035529	2	12	0.0600529	0.210804	Asa4G06041|Asa7G00319	http://amigo.geneontology.org/amigo/term/GO:0035529
seed development	Gene Ontology	GO:0048316	5	69	0.0624314	0.218539	Asa4G02649|Asa2G04145|Asa2G01876|Asa2G00718|Asa4G02650	http://amigo.geneontology.org/amigo/term/GO:0048316
ribonucleoprotein complex	Gene Ontology	GO:1990904	4	48	0.0625772	0.218539	Asa2G06875|Asa3G00824|Asa4G04784|Asa2G00863	http://amigo.geneontology.org/amigo/term/GO:1990904
membrane fusion	Gene Ontology	GO:0061025	3	29	0.0638013	0.221113	Asa2G01640|Asa2G01639|Asa4G04623	http://amigo.geneontology.org/amigo/term/GO:0061025
mitotic cell cycle phase transition	Gene Ontology	GO:0044772	3	29	0.0638013	0.221113	Asa2G00709|Asa3G00819|Asa2G01246	http://amigo.geneontology.org/amigo/term/GO:0044772
chromatin organization	Gene Ontology	GO:0006325	3	29	0.0638013	0.221113	Asa4G05601|Asa2G01544|Asa1G00872	http://amigo.geneontology.org/amigo/term/GO:0006325
hydrolase activity	Gene Ontology	GO:0016787	6	93	0.0667268	0.230396	Asa5G04372|Asa2G04588|Asa4G01093|Asa4G01254|Asa4G01372|Asa1G02080	http://amigo.geneontology.org/amigo/term/GO:0016787
root development	Gene Ontology	GO:0048364	9	166	0.067597	0.230396	Asa2G04195|Asa4G00687|Asa6G03793|Asa2G05364|Asa4G01092|Asa4G01371|Asa7G07410|Asa3G03397|Asa2G00286	http://amigo.geneontology.org/amigo/term/GO:0048364
perinuclear region of cytoplasm	Gene Ontology	GO:0048471	2	13	0.0680024	0.230396	Asa2G01117|Asa2G01116	http://amigo.geneontology.org/amigo/term/GO:0048471
5S rRNA binding	Gene Ontology	GO:0008097	2	13	0.0680024	0.230396	Asa2G04139|Asa4G00937	http://amigo.geneontology.org/amigo/term/GO:0008097
regulation of response to osmotic stress	Gene Ontology	GO:0047484	2	13	0.0680024	0.230396	Asa4G05544|Asa4G05545	http://amigo.geneontology.org/amigo/term/GO:0047484
reductive pentose-phosphate cycle	Gene Ontology	GO:0019253	2	13	0.0680024	0.230396	Asa2G04047|Asa2G01541	http://amigo.geneontology.org/amigo/term/GO:0019253
late endosome membrane	Gene Ontology	GO:0031902	2	13	0.0680024	0.230396	Asa5G02104|Asa4G00906	http://amigo.geneontology.org/amigo/term/GO:0031902
ER to Golgi transport vesicle membrane	Gene Ontology	GO:0012507	2	13	0.0680024	0.230396	Asa5G02104|Asa4G00906	http://amigo.geneontology.org/amigo/term/GO:0012507
protein N-linked glycosylation	Gene Ontology	GO:0006487	3	30	0.0687367	0.231731	Asa4G01132|Asa4G01131|Asa4G01130	http://amigo.geneontology.org/amigo/term/GO:0006487
response to ozone	Gene Ontology	GO:0010193	3	30	0.0687367	0.231731	Asa8G03975|Asa4G00676|Asa4G01125	http://amigo.geneontology.org/amigo/term/GO:0010193
intracellular membrane-bounded organelle	Gene Ontology	GO:0043231	11	218	0.0689965	0.232033	Asa2G01517|Asa4G00975|Asa4G00976|Asa3G03287|Asa3G03420|Asa5G04633|Asa6G06600|Asa6G06601|Asa5G01837|Asa7G01324|Asa3G03419	http://amigo.geneontology.org/amigo/term/GO:0043231
oxidation-reduction process	Gene Ontology	GO:0055114	21	494	0.07207	0.241772	Asa2G01481|Asa2G01480|Asa3G00812|Asa7G01957|Asa3G00764|Asa7G04347|Asa8G03957|Asa2G03037|Asa2G00798|Asa2G02627|Asa4G05455|Asa4G05043|Asa5G04634|Asa8G00174|Asa7G00635|Asa7G00636|Asa2G00712|Asa4G01028|Asa1G02641|Asa2G03442|Asa4G06044	http://amigo.geneontology.org/amigo/term/GO:0055114
defense response to fungus	Gene Ontology	GO:0050832	10	194	0.0723411	0.242085	Asa2G02084|Asa2G04195|Asa2G04190|Asa8G04864|Asa4G01371|Asa2G01454|Asa3G00498|Asa7G07003|Asa3G03397|Asa3G00497	http://amigo.geneontology.org/amigo/term/GO:0050832
chloroplast inner membrane	Gene Ontology	GO:0009706	4	51	0.0738009	0.242921	Asa2G04390|Asa4G04691|Asa2G01267|Asa2G03567	http://amigo.geneontology.org/amigo/term/GO:0009706
response to red light	Gene Ontology	GO:0010114	4	51	0.0738009	0.242921	Asa4G01089|Asa3G03508|Asa2G00082|Asa6G06459	http://amigo.geneontology.org/amigo/term/GO:0010114
sugar mediated signaling pathway	Gene Ontology	GO:0010182	3	31	0.0738394	0.242921	Asa2G00331|Asa3G03561|Asa7G07003	http://amigo.geneontology.org/amigo/term/GO:0010182
calcium ion transport	Gene Ontology	GO:0006816	3	31	0.0738394	0.242921	Asa4G06309|Asa8G04868|Asa8G04869	http://amigo.geneontology.org/amigo/term/GO:0006816
calcium channel activity	Gene Ontology	GO:0005262	3	31	0.0738394	0.242921	Asa4G06309|Asa8G04868|Asa8G04869	http://amigo.geneontology.org/amigo/term/GO:0005262
pyridoxal phosphate binding	Gene Ontology	GO:0030170	6	96	0.0747568	0.245346	Asa2G02274|Asa7G01018|Asa2G04584|Asa8G00059|Asa8G00058|Asa4G00902	http://amigo.geneontology.org/amigo/term/GO:0030170
protein targeting to mitochondrion	Gene Ontology	GO:0006626	2	14	0.0762747	0.246176	Asa2G04389|Asa4G05918	http://amigo.geneontology.org/amigo/term/GO:0006626
Prp19 complex	Gene Ontology	GO:0000974	2	14	0.0762747	0.246176	Asa5G00164|Asa4G01025	http://amigo.geneontology.org/amigo/term/GO:0000974
response to gamma radiation	Gene Ontology	GO:0010332	2	14	0.0762747	0.246176	Asa3G00819|Asa1G00872	http://amigo.geneontology.org/amigo/term/GO:0010332
chromosome segregation	Gene Ontology	GO:0007059	2	14	0.0762747	0.246176	Asa7G00209|Asa7G00208	http://amigo.geneontology.org/amigo/term/GO:0007059
peptidyl-L-cysteine S-palmitoylation	Gene Ontology	GO:0018230	2	14	0.0762747	0.246176	Asa3G03624|Asa2G01430	http://amigo.geneontology.org/amigo/term/GO:0018230
root cap development	Gene Ontology	GO:0048829	2	14	0.0762747	0.246176	Asa6G03793|Asa3G03492	http://amigo.geneontology.org/amigo/term/GO:0048829
response to copper ion	Gene Ontology	GO:0046688	2	14	0.0762747	0.246176	Asa8G03975|Asa4G02805	http://amigo.geneontology.org/amigo/term/GO:0046688
regulation of transcription by RNA polymerase II	Gene Ontology	GO:0006357	7	121	0.0775224	0.249112	Asa6G06559|Asa3G03415|Asa4G01111|Asa4G02649|Asa2G02107|Asa1G03975|Asa4G02650	http://amigo.geneontology.org/amigo/term/GO:0006357
flower development	Gene Ontology	GO:0009908	6	97	0.0775503	0.249112	Asa4G05544|Asa4G05545|Asa2G04200|Asa3G03414|Asa2G03938|Asa6G06459	http://amigo.geneontology.org/amigo/term/GO:0009908
cellular response to DNA damage stimulus	Gene Ontology	GO:0006974	4	52	0.0777536	0.249177	Asa3G03520|Asa4G05544|Asa4G05545|Asa1G02494	http://amigo.geneontology.org/amigo/term/GO:0006974
RNA helicase activity	Gene Ontology	GO:0003724	5	74	0.0779413	0.249193	Asa2G06875|Asa6G03815|Asa4G00878|Asa3G00824|Asa2G01767	http://amigo.geneontology.org/amigo/term/GO:0003724
integral component of Golgi membrane	Gene Ontology	GO:0030173	3	32	0.0791051	0.251732	Asa4G05547|Asa4G04622|Asa8G03958	http://amigo.geneontology.org/amigo/term/GO:0030173
ribosomal small subunit assembly	Gene Ontology	GO:0000028	3	32	0.0791051	0.251732	Asa4G05986|Asa4G05984|Asa4G05985	http://amigo.geneontology.org/amigo/term/GO:0000028
protein glycosylation	Gene Ontology	GO:0006486	6	98	0.080402	0.255262	Asa3G01205|Asa3G03363|Asa2G00324|Asa2G01259|Asa7G07001|Asa3G03342	http://amigo.geneontology.org/amigo/term/GO:0006486
proteasome complex	Gene Ontology	GO:0000502	4	53	0.08181	0.259129	Asa4G01372|Asa4G01127|Asa3G04951|Asa1G02494	http://amigo.geneontology.org/amigo/term/GO:0000502
GTP binding	Gene Ontology	GO:0005525	7	123	0.0826152	0.260266	Asa2G01517|Asa4G02555|Asa7G04350|Asa4G05616|Asa2G00043|Asa4G01128|Asa4G06189	http://amigo.geneontology.org/amigo/term/GO:0005525
defense response	Gene Ontology	GO:0006952	11	226	0.0831726	0.260266	Asa2G03878|Asa2G03879|Asa5G04347|Asa2G02336|Asa2G03034|Asa1G02494|Asa6G04269|Asa6G06560|Asa6G04080|Asa2G03938|Asa2G02335	http://amigo.geneontology.org/amigo/term/GO:0006952
lysosome	Gene Ontology	GO:0005764	3	33	0.0845293	0.260266	Asa4G01371|Asa2G01337|Asa3G03672	http://amigo.geneontology.org/amigo/term/GO:0005764
polar nucleus fusion	Gene Ontology	GO:0010197	3	33	0.0845293	0.260266	Asa2G01012|Asa8G01085|Asa3G03572	http://amigo.geneontology.org/amigo/term/GO:0010197
fructose 6-phosphate metabolic process	Gene Ontology	GO:0006002	2	15	0.0848446	0.260266	Asa2G01541|Asa3G00817	http://amigo.geneontology.org/amigo/term/GO:0006002
cysteine biosynthetic process from serine	Gene Ontology	GO:0006535	2	15	0.0848446	0.260266	Asa8G00059|Asa8G00058	http://amigo.geneontology.org/amigo/term/GO:0006535
plant organ morphogenesis	Gene Ontology	GO:1905392	2	15	0.0848446	0.260266	Asa2G04195|Asa2G00726	http://amigo.geneontology.org/amigo/term/GO:1905392
extracellular matrix	Gene Ontology	GO:0031012	2	15	0.0848446	0.260266	Asa4G01059|Asa4G02498	http://amigo.geneontology.org/amigo/term/GO:0031012
G protein-coupled receptor signaling pathway	Gene Ontology	GO:0007186	2	15	0.0848446	0.260266	Asa8G05270|Asa2G04195	http://amigo.geneontology.org/amigo/term/GO:0007186
primary shoot apical meristem specification	Gene Ontology	GO:0010072	2	15	0.0848446	0.260266	Asa2G07064|Asa6G06093	http://amigo.geneontology.org/amigo/term/GO:0010072
sister chromatid cohesion	Gene Ontology	GO:0007062	2	15	0.0848446	0.260266	Asa7G00209|Asa7G00208	http://amigo.geneontology.org/amigo/term/GO:0007062
chaperone-mediated protein folding	Gene Ontology	GO:0061077	2	15	0.0848446	0.260266	Asa2G00708|Asa2G03938	http://amigo.geneontology.org/amigo/term/GO:0061077
aromatic amino acid family biosynthetic process	Gene Ontology	GO:0009073	2	15	0.0848446	0.260266	Asa2G04756|Asa2G04757	http://amigo.geneontology.org/amigo/term/GO:0009073
protein-cysteine S-palmitoyltransferase activity	Gene Ontology	GO:0019706	2	15	0.0848446	0.260266	Asa3G03624|Asa2G01430	http://amigo.geneontology.org/amigo/term/GO:0019706
host cell nucleus	Gene Ontology	GO:0042025	8	151	0.0900163	0.273666	Asa5G01689|Asa6G03992|Asa2G01246|Asa2G02107|Asa3G00819|Asa1G03975|Asa4G01108|Asa2G04184	http://amigo.geneontology.org/amigo/term/GO:0042025
protein dimerization activity	Gene Ontology	GO:0046983	14	312	0.0914143	0.276796	Asa2G02332|Asa2G04145|Asa2G03035|Asa4G00978|Asa4G00979|Asa2G04747|Asa5G01595|Asa2G00297|Asa4G00980|Asa4G00983|Asa5G04631|Asa7G04104|Asa6G06459|Asa4G02647	http://amigo.geneontology.org/amigo/term/GO:0046983
response to nematode	Gene Ontology	GO:0009624	5	78	0.0917012	0.276796	Asa4G05544|Asa4G05545|Asa5G00162|Asa7G04103|Asa2G04746	http://amigo.geneontology.org/amigo/term/GO:0009624
translation	Gene Ontology	GO:0006412	12	258	0.0928625	0.276796	Asa8G01216|Asa8G04932|Asa4G00802|Asa4G05986|Asa3G03865|Asa4G05984|Asa4G05985|Asa3G00821|Asa2G02311|Asa4G01111|Asa2G04139|Asa2G01012	http://amigo.geneontology.org/amigo/term/GO:0006412
regulation of leaf development	Gene Ontology	GO:2000024	2	16	0.093688	0.276796	Asa4G05544|Asa4G05545	http://amigo.geneontology.org/amigo/term/GO:2000024
response to nitrate	Gene Ontology	GO:0010167	2	16	0.093688	0.276796	Asa4G00976|Asa2G01533	http://amigo.geneontology.org/amigo/term/GO:0010167
systemic acquired resistance, salicylic acid mediated signaling pathway	Gene Ontology	GO:0009862	2	16	0.093688	0.276796	Asa6G03565|Asa6G04271	http://amigo.geneontology.org/amigo/term/GO:0009862
proteasome regulatory particle, base subcomplex	Gene Ontology	GO:0008540	2	16	0.093688	0.276796	Asa4G01372|Asa1G02494	http://amigo.geneontology.org/amigo/term/GO:0008540
phosphorelay sensor kinase activity	Gene Ontology	GO:0000155	2	16	0.093688	0.276796	Asa2G02082|Asa4G00973	http://amigo.geneontology.org/amigo/term/GO:0000155
response to salt	Gene Ontology	GO:1902074	2	16	0.093688	0.276796	Asa4G05544|Asa4G05545	http://amigo.geneontology.org/amigo/term/GO:1902074
amino acid transmembrane transport	Gene Ontology	GO:0003333	2	16	0.093688	0.276796	Asa8G01214|Asa5G04482	http://amigo.geneontology.org/amigo/term/GO:0003333
Rho guanyl-nucleotide exchange factor activity	Gene Ontology	GO:0005089	2	16	0.093688	0.276796	Asa2G04585|Asa4G00955	http://amigo.geneontology.org/amigo/term/GO:0005089
protein secretion	Gene Ontology	GO:0009306	2	16	0.093688	0.276796	Asa2G01117|Asa2G01116	http://amigo.geneontology.org/amigo/term/GO:0009306
amino acid transmembrane transporter activity	Gene Ontology	GO:0015171	4	56	0.0945867	0.278244	Asa8G01214|Asa4G06310|Asa2G01115|Asa5G04482	http://amigo.geneontology.org/amigo/term/GO:0015171
auxin homeostasis	Gene Ontology	GO:0010252	3	35	0.0958346	0.281308	Asa2G01409|Asa4G00688|Asa2G01404	http://amigo.geneontology.org/amigo/term/GO:0010252
response to chitin	Gene Ontology	GO:0010200	7	129	0.0990157	0.289477	Asa2G03878|Asa2G03879|Asa2G03036|Asa2G02336|Asa2G02335|Asa7G02977|Asa1G03975	http://amigo.geneontology.org/amigo/term/GO:0010200
nuclear envelope	Gene Ontology	GO:0005635	4	57	0.0990427	0.289477	Asa3G03671|Asa4G00940|Asa4G00941|Asa5G01685	http://amigo.geneontology.org/amigo/term/GO:0005635
cytosolic small ribosomal subunit	Gene Ontology	GO:0022627	6	105	0.10197	0.292253	Asa8G04932|Asa4G00802|Asa4G05986|Asa4G05984|Asa4G05985|Asa2G02311	http://amigo.geneontology.org/amigo/term/GO:0022627
structural constituent of ribosome	Gene Ontology	GO:0003735	12	263	0.102624	0.292253	Asa8G01216|Asa2G04194|Asa4G00802|Asa4G05986|Asa3G03865|Asa4G05984|Asa4G05985|Asa3G00821|Asa2G02311|Asa4G01111|Asa2G04139|Asa2G01012	http://amigo.geneontology.org/amigo/term/GO:0003735
regulation of cell shape	Gene Ontology	GO:0008360	2	17	0.102782	0.292253	Asa2G01517|Asa2G04145	http://amigo.geneontology.org/amigo/term/GO:0008360
meristem structural organization	Gene Ontology	GO:0009933	2	17	0.102782	0.292253	Asa4G02649|Asa4G02650	http://amigo.geneontology.org/amigo/term/GO:0009933
TIM23 mitochondrial import inner membrane translocase complex	Gene Ontology	GO:0005744	2	17	0.102782	0.292253	Asa7G01315|Asa4G05918	http://amigo.geneontology.org/amigo/term/GO:0005744
protein histidine kinase activity	Gene Ontology	GO:0004673	2	17	0.102782	0.292253	Asa2G02082|Asa4G00973	http://amigo.geneontology.org/amigo/term/GO:0004673
regulation of cell size	Gene Ontology	GO:0008361	2	17	0.102782	0.292253	Asa5G00162|Asa4G00965	http://amigo.geneontology.org/amigo/term/GO:0008361
oxylipin biosynthetic process	Gene Ontology	GO:0031408	2	17	0.102782	0.292253	Asa4G00901|Asa2G00329	http://amigo.geneontology.org/amigo/term/GO:0031408
CDP-diacylglycerol biosynthetic process	Gene Ontology	GO:0016024	2	17	0.102782	0.292253	Asa4G00992|Asa4G00991	http://amigo.geneontology.org/amigo/term/GO:0016024
double-stranded RNA binding	Gene Ontology	GO:0003725	2	17	0.102782	0.292253	Asa5G03507|Asa4G00878	http://amigo.geneontology.org/amigo/term/GO:0003725
programmed cell death	Gene Ontology	GO:0012501	2	17	0.102782	0.292253	Asa2G00331|Asa3G03561	http://amigo.geneontology.org/amigo/term/GO:0012501
hydroquinone:oxygen oxidoreductase activity	Gene Ontology	GO:0052716	2	17	0.102782	0.292253	Asa2G01537|Asa6G03986	http://amigo.geneontology.org/amigo/term/GO:0052716
anchored component of plasma membrane	Gene Ontology	GO:0046658	8	157	0.105517	0.299406	Asa4G00945|Asa7G06909|Asa8G04866|Asa2G04449|Asa4G02648|Asa2G00333|Asa4G00935|Asa4G06042	http://amigo.geneontology.org/amigo/term/GO:0046658
nucleosome assembly	Gene Ontology	GO:0006334	3	37	0.107717	0.304378	Asa1G02236|Asa7G04346|Asa2G03570	http://amigo.geneontology.org/amigo/term/GO:0006334
plant-type cell wall loosening	Gene Ontology	GO:0009828	3	37	0.107717	0.304378	Asa3G03418|Asa7G02968|Asa2G01229	http://amigo.geneontology.org/amigo/term/GO:0009828
flavin adenine dinucleotide binding	Gene Ontology	GO:0050660	5	83	0.110526	0.310972	Asa1G02641|Asa2G01480|Asa3G00812|Asa1G04195|Asa2G01481	http://amigo.geneontology.org/amigo/term/GO:0050660
carbohydrate metabolic process	Gene Ontology	GO:0005975	14	323	0.111228	0.310972	Asa6G03564|Asa2G01761|Asa2G03847|Asa2G03846|Asa6G03949|Asa2G04449|Asa4G02709|Asa2G01760|Asa8G02957|Asa2G01244|Asa4G06042|Asa4G00939|Asa3G03342|Asa4G02454	http://amigo.geneontology.org/amigo/term/GO:0005975
Cul4-RING E3 ubiquitin ligase complex	Gene Ontology	GO:0080008	6	108	0.112054	0.310972	Asa2G04195|Asa3G03572|Asa2G01137|Asa2G01138|Asa4G00923|Asa2G02403	http://amigo.geneontology.org/amigo/term/GO:0080008
NADH dehydrogenase (ubiquinone) activity	Gene Ontology	GO:0008137	2	18	0.112105	0.310972	Asa7G01958|Asa4G01242	http://amigo.geneontology.org/amigo/term/GO:0008137
auxin metabolic process	Gene Ontology	GO:0009850	2	18	0.112105	0.310972	Asa3G03796|Asa3G03797	http://amigo.geneontology.org/amigo/term/GO:0009850
malate metabolic process	Gene Ontology	GO:0006108	2	18	0.112105	0.310972	Asa8G02957|Asa3G03560	http://amigo.geneontology.org/amigo/term/GO:0006108
actin filament bundle assembly	Gene Ontology	GO:0051017	2	18	0.112105	0.310972	Asa2G03849|Asa3G00820	http://amigo.geneontology.org/amigo/term/GO:0051017
integral component of mitochondrial outer membrane	Gene Ontology	GO:0031307	2	18	0.112105	0.310972	Asa2G00331|Asa2G00343	http://amigo.geneontology.org/amigo/term/GO:0031307
double fertilization forming a zygote and endosperm	Gene Ontology	GO:0009567	4	60	0.112978	0.312755	Asa2G01012|Asa8G00059|Asa8G00058|Asa5G04597	http://amigo.geneontology.org/amigo/term/GO:0009567
cation transport	Gene Ontology	GO:0006812	3	38	0.113862	0.313927	Asa5G02106|Asa2G02276|Asa2G02275	http://amigo.geneontology.org/amigo/term/GO:0006812
cyclin-dependent protein serine/threonine kinase regulator activity	Gene Ontology	GO:0016538	3	38	0.113862	0.313927	Asa2G00709|Asa3G00819|Asa2G01246	http://amigo.geneontology.org/amigo/term/GO:0016538
negative regulation of transcription, DNA-templated	Gene Ontology	GO:0045892	8	162	0.11949	0.328779	Asa4G05546|Asa4G05544|Asa4G05545|Asa2G07064|Asa5G01828|Asa7G07410|Asa2G00718|Asa4G00977	http://amigo.geneontology.org/amigo/term/GO:0045892
cell-cell signaling	Gene Ontology	GO:0007267	3	39	0.120136	0.329891	Asa2G02404|Asa3G00812|Asa8G04865	http://amigo.geneontology.org/amigo/term/GO:0007267
seed dormancy process	Gene Ontology	GO:0010162	2	19	0.121637	0.332002	Asa7G07410|Asa4G00881	http://amigo.geneontology.org/amigo/term/GO:0010162
carpel development	Gene Ontology	GO:0048440	2	19	0.121637	0.332002	Asa2G00726|Asa6G06459	http://amigo.geneontology.org/amigo/term/GO:0048440
glutathione binding	Gene Ontology	GO:0043295	2	19	0.121637	0.332002	Asa7G00918|Asa2G01403	http://amigo.geneontology.org/amigo/term/GO:0043295
chloroplast thylakoid	Gene Ontology	GO:0009534	9	190	0.122949	0.334913	Asa2G04623|Asa2G04584|Asa4G00996|Asa4G01101|Asa4G04646|Asa2G01261|Asa4G00901|Asa4G00786|Asa2G03570	http://amigo.geneontology.org/amigo/term/GO:0009534
potassium ion transport	Gene Ontology	GO:0006813	2	20	0.131357	0.354976	Asa4G01046|Asa4G00826	http://amigo.geneontology.org/amigo/term/GO:0006813
chloroplast avoidance movement	Gene Ontology	GO:0009903	2	20	0.131357	0.354976	Asa2G04446|Asa6G04270	http://amigo.geneontology.org/amigo/term/GO:0009903
manganese ion transmembrane transporter activity	Gene Ontology	GO:0005384	2	20	0.131357	0.354976	Asa8G04930|Asa7G07003	http://amigo.geneontology.org/amigo/term/GO:0005384
protein serine/threonine/tyrosine kinase activity	Gene Ontology	GO:0004712	3	41	0.133053	0.357938	Asa2G02333|Asa4G00993|Asa2G02334	http://amigo.geneontology.org/amigo/term/GO:0004712
mediator complex	Gene Ontology	GO:0016592	3	41	0.133053	0.357938	Asa2G01603|Asa3G03436|Asa6G03967	http://amigo.geneontology.org/amigo/term/GO:0016592
ubiquitin-protein transferase activity	Gene Ontology	GO:0004842	11	249	0.133241	0.357938	Asa4G01050|Asa4G00868|Asa3G03520|Asa2G02336|Asa2G02335|Asa8G02971|Asa3G03366|Asa2G01450|Asa4G01617|Asa2G00934|Asa4G00779	http://amigo.geneontology.org/amigo/term/GO:0004842
iron ion binding	Gene Ontology	GO:0005506	13	306	0.134593	0.360857	Asa4G01087|Asa5G01212|Asa5G02289|Asa5G01213|Asa3G02260|Asa5G01211|Asa4G00818|Asa5G01215|Asa5G01214|Asa2G00712|Asa3G03343|Asa3G02258|Asa3G02259	http://amigo.geneontology.org/amigo/term/GO:0005506
RNA binding	Gene Ontology	GO:0003723	17	423	0.137795	0.368718	Asa5G03507|Asa2G00863|Asa3G00497|Asa2G01767|Asa4G05986|Asa3G00824|Asa3G03413|Asa4G05985|Asa3G01255|Asa4G01125|Asa3G00498|Asa4G00878|Asa4G00937|Asa2G06875|Asa4G04784|Asa4G05984|Asa2G03880	http://amigo.geneontology.org/amigo/term/GO:0003723
chloroplast thylakoid lumen	Gene Ontology	GO:0009543	3	42	0.139684	0.371385	Asa2G01261|Asa4G01101|Asa4G05080	http://amigo.geneontology.org/amigo/term/GO:0009543
chlorophyll biosynthetic process	Gene Ontology	GO:0015995	3	42	0.139684	0.371385	Asa4G00996|Asa4G04646|Asa4G00901	http://amigo.geneontology.org/amigo/term/GO:0015995
regulation of meristem growth	Gene Ontology	GO:0010075	2	21	0.141246	0.371385	Asa2G01117|Asa2G01116	http://amigo.geneontology.org/amigo/term/GO:0010075
response to endoplasmic reticulum stress	Gene Ontology	GO:0034976	2	21	0.141246	0.371385	Asa2G01117|Asa2G01116	http://amigo.geneontology.org/amigo/term/GO:0034976
poly(A) binding	Gene Ontology	GO:0008143	2	21	0.141246	0.371385	Asa4G01125|Asa4G04784	http://amigo.geneontology.org/amigo/term/GO:0008143
microsporogenesis	Gene Ontology	GO:0009556	2	21	0.141246	0.371385	Asa2G05364|Asa4G04753	http://amigo.geneontology.org/amigo/term/GO:0009556
protein histidine kinase binding	Gene Ontology	GO:0043424	2	21	0.141246	0.371385	Asa1G04191|Asa4G00973	http://amigo.geneontology.org/amigo/term/GO:0043424
sexual reproduction	Gene Ontology	GO:0019953	2	21	0.141246	0.371385	Asa3G03418|Asa7G02968	http://amigo.geneontology.org/amigo/term/GO:0019953
microtubule binding	Gene Ontology	GO:0008017	6	117	0.145157	0.371478	Asa2G04750|Asa6G03913|Asa8G04247|Asa2G00713|Asa8G01225|Asa2G00286	http://amigo.geneontology.org/amigo/term/GO:0008017
SNARE complex	Gene Ontology	GO:0031201	3	43	0.146425	0.371478	Asa5G02104|Asa4G04623|Asa4G00906	http://amigo.geneontology.org/amigo/term/GO:0031201
endopeptidase activity	Gene Ontology	GO:0004175	3	43	0.146425	0.371478	Asa3G04951|Asa2G03033|Asa3G03519	http://amigo.geneontology.org/amigo/term/GO:0004175
regulation of cyclin-dependent protein serine/threonine kinase activity	Gene Ontology	GO:0000079	3	43	0.146425	0.371478	Asa2G00709|Asa3G00819|Asa2G01246	http://amigo.geneontology.org/amigo/term/GO:0000079
intracellular protein transport	Gene Ontology	GO:0006886	8	171	0.146963	0.371478	Asa4G02555|Asa3G03624|Asa4G04623|Asa5G02104|Asa4G06189|Asa5G06049|Asa2G00043|Asa4G00965	http://amigo.geneontology.org/amigo/term/GO:0006886
vesicle-mediated transport	Gene Ontology	GO:0016192	7	144	0.147081	0.371478	Asa2G01682|Asa5G02104|Asa4G00957|Asa2G01640|Asa6G03991|Asa1G02493|Asa2G01639	http://amigo.geneontology.org/amigo/term/GO:0016192
protein folding chaperone	Gene Ontology	GO:0044183	2	22	0.151288	0.371478	Asa2G01454|Asa6G06660	http://amigo.geneontology.org/amigo/term/GO:0044183
tRNA modification	Gene Ontology	GO:0006400	2	22	0.151288	0.371478	Asa4G02649|Asa4G02650	http://amigo.geneontology.org/amigo/term/GO:0006400
response to temperature stimulus	Gene Ontology	GO:0009266	2	22	0.151288	0.371478	Asa2G01544|Asa2G03037	http://amigo.geneontology.org/amigo/term/GO:0009266
chromatin silencing	Gene Ontology	GO:0006342	2	22	0.151288	0.371478	Asa4G05601|Asa2G01544	http://amigo.geneontology.org/amigo/term/GO:0006342
regulation of meristem structural organization	Gene Ontology	GO:0009934	2	22	0.151288	0.371478	Asa2G01117|Asa2G01116	http://amigo.geneontology.org/amigo/term/GO:0009934
potassium ion transmembrane transporter activity	Gene Ontology	GO:0015079	2	22	0.151288	0.371478	Asa4G01046|Asa4G00826	http://amigo.geneontology.org/amigo/term/GO:0015079
regulation of transcription, DNA-templated	Gene Ontology	GO:0006355	47	1351	0.155391	0.371478	Asa5G01697|Asa4G01089|Asa2G01536|Asa8G03944|Asa6G03987|Asa2G01242|Asa2G00718|Asa4G05545|Asa4G00875|Asa4G00677|Asa2G02403|Asa6G03799|Asa2G04192|Asa4G00978|Asa4G00979|Asa5G01828|Asa4G05060|Asa4G05603|Asa4G04753|Asa2G02493|Asa1G03975|Asa2G03034|Asa4G05544|Asa4G04696|Asa2G02082|Asa2G03036|Asa2G07064|Asa6G03993|Asa2G03035|Asa4G01092|Asa3G03492|Asa2G00726|Asa5G04631|Asa6G03120|Asa5G04283|Asa5G04282|Asa…	http://amigo.geneontology.org/amigo/term/GO:0006355
negative regulation of abscisic acid-activated signaling pathway	Gene Ontology	GO:0009788	3	45	0.160211	0.371478	Asa4G01050|Asa2G04446|Asa3G03414	http://amigo.geneontology.org/amigo/term/GO:0009788
double-stranded DNA binding	Gene Ontology	GO:0003690	3	45	0.160211	0.371478	Asa7G06910|Asa2G01758|Asa4G00878	http://amigo.geneontology.org/amigo/term/GO:0003690
FAD binding	Gene Ontology	GO:0071949	3	45	0.160211	0.371478	Asa8G03957|Asa8G05271|Asa4G00954	http://amigo.geneontology.org/amigo/term/GO:0071949
hormone activity	Gene Ontology	GO:0005179	3	45	0.160211	0.371478	Asa4G01371|Asa2G02404|Asa8G04865	http://amigo.geneontology.org/amigo/term/GO:0005179
negative regulation of response to water deprivation	Gene Ontology	GO:0080148	1	5	0.160954	0.371478	Asa7G00392	http://amigo.geneontology.org/amigo/term/GO:0080148
cellular response to light intensity	Gene Ontology	GO:0071484	1	5	0.160954	0.371478	Asa8G03975	http://amigo.geneontology.org/amigo/term/GO:0071484
UDP-glucose metabolic process	Gene Ontology	GO:0006011	1	5	0.160954	0.371478	Asa8G03976	http://amigo.geneontology.org/amigo/term/GO:0006011
ATP citrate synthase activity	Gene Ontology	GO:0003878	1	5	0.160954	0.371478	Asa4G01107	http://amigo.geneontology.org/amigo/term/GO:0003878
osmosensory signaling pathway	Gene Ontology	GO:0007231	1	5	0.160954	0.371478	Asa4G00973	http://amigo.geneontology.org/amigo/term/GO:0007231
endoplasmic reticulum tubular network organization	Gene Ontology	GO:0071786	1	5	0.160954	0.371478	Asa5G06050	http://amigo.geneontology.org/amigo/term/GO:0071786
male meiosis II	Gene Ontology	GO:0007142	1	5	0.160954	0.371478	Asa4G04753	http://amigo.geneontology.org/amigo/term/GO:0007142
regulation of asymmetric cell division	Gene Ontology	GO:0009786	1	5	0.160954	0.371478	Asa6G03793	http://amigo.geneontology.org/amigo/term/GO:0009786
Swr1 complex	Gene Ontology	GO:0000812	1	5	0.160954	0.371478	Asa2G01241	http://amigo.geneontology.org/amigo/term/GO:0000812
modulation by virus of host process	Gene Ontology	GO:0019048	1	5	0.160954	0.371478	Asa4G00994	http://amigo.geneontology.org/amigo/term/GO:0019048
signal recognition particle binding	Gene Ontology	GO:0005047	1	5	0.160954	0.371478	Asa7G04350	http://amigo.geneontology.org/amigo/term/GO:0005047
plastid membrane organization	Gene Ontology	GO:0009668	1	5	0.160954	0.371478	Asa3G01205	http://amigo.geneontology.org/amigo/term/GO:0009668
endoplasmic reticulum tubular network	Gene Ontology	GO:0071782	1	5	0.160954	0.371478	Asa5G06050	http://amigo.geneontology.org/amigo/term/GO:0071782
regulation of translational initiation	Gene Ontology	GO:0006446	1	5	0.160954	0.371478	Asa4G04784	http://amigo.geneontology.org/amigo/term/GO:0006446
UTP:glucose-1-phosphate uridylyltransferase activity	Gene Ontology	GO:0003983	1	5	0.160954	0.371478	Asa8G03976	http://amigo.geneontology.org/amigo/term/GO:0003983
actin filament severing	Gene Ontology	GO:0051014	1	5	0.160954	0.371478	Asa3G03423	http://amigo.geneontology.org/amigo/term/GO:0051014
stomatal complex formation	Gene Ontology	GO:0010376	1	5	0.160954	0.371478	Asa8G04864	http://amigo.geneontology.org/amigo/term/GO:0010376
detection of visible light	Gene Ontology	GO:0009584	1	5	0.160954	0.371478	Asa2G02082	http://amigo.geneontology.org/amigo/term/GO:0009584
thiosulfate sulfurtransferase activity	Gene Ontology	GO:0004792	1	5	0.160954	0.371478	Asa4G04741	http://amigo.geneontology.org/amigo/term/GO:0004792
hexose metabolic process	Gene Ontology	GO:0019318	1	5	0.160954	0.371478	Asa2G00331	http://amigo.geneontology.org/amigo/term/GO:0019318
centromere complex assembly	Gene Ontology	GO:0034508	1	5	0.160954	0.371478	Asa2G01472	http://amigo.geneontology.org/amigo/term/GO:0034508
condensed nuclear chromosome kinetochore	Gene Ontology	GO:0000778	1	5	0.160954	0.371478	Asa2G01472	http://amigo.geneontology.org/amigo/term/GO:0000778
cellular aldehyde metabolic process	Gene Ontology	GO:0006081	1	5	0.160954	0.371478	Asa2G00953	http://amigo.geneontology.org/amigo/term/GO:0006081
endocytic vesicle	Gene Ontology	GO:0030139	1	5	0.160954	0.371478	Asa6G03793	http://amigo.geneontology.org/amigo/term/GO:0030139
adenylylsulfatase activity	Gene Ontology	GO:0047627	1	5	0.160954	0.371478	Asa5G04616	http://amigo.geneontology.org/amigo/term/GO:0047627
positive regulation of auxin biosynthetic process	Gene Ontology	GO:0010601	1	5	0.160954	0.371478	Asa5G01697	http://amigo.geneontology.org/amigo/term/GO:0010601
cytoplasmic microtubule	Gene Ontology	GO:0005881	1	5	0.160954	0.371478	Asa2G04750	http://amigo.geneontology.org/amigo/term/GO:0005881
tRNA-type intron splice site recognition and cleavage	Gene Ontology	GO:0000379	1	5	0.160954	0.371478	Asa5G04461	http://amigo.geneontology.org/amigo/term/GO:0000379
AU-rich element binding	Gene Ontology	GO:0017091	1	5	0.160954	0.371478	Asa3G00826	http://amigo.geneontology.org/amigo/term/GO:0017091
positive regulation of transcription initiation from RNA polymerase II promoter	Gene Ontology	GO:0060261	1	5	0.160954	0.371478	Asa6G03987	http://amigo.geneontology.org/amigo/term/GO:0060261
amino acid homeostasis	Gene Ontology	GO:0080144	1	5	0.160954	0.371478	Asa2G01115	http://amigo.geneontology.org/amigo/term/GO:0080144
tyrosine biosynthetic process	Gene Ontology	GO:0006571	1	5	0.160954	0.371478	Asa3G00816	http://amigo.geneontology.org/amigo/term/GO:0006571
NADPH dehydrogenase activity	Gene Ontology	GO:0003959	1	5	0.160954	0.371478	Asa5G04634	http://amigo.geneontology.org/amigo/term/GO:0003959
mRNA methylation	Gene Ontology	GO:0080009	1	5	0.160954	0.371478	Asa8G06139	http://amigo.geneontology.org/amigo/term/GO:0080009
anthocyanin accumulation in tissues in response to UV light	Gene Ontology	GO:0043481	1	5	0.160954	0.371478	Asa5G00162	http://amigo.geneontology.org/amigo/term/GO:0043481
tRNA-intron endonuclease complex	Gene Ontology	GO:0000214	1	5	0.160954	0.371478	Asa5G04461	http://amigo.geneontology.org/amigo/term/GO:0000214
regulation of response to DNA damage stimulus	Gene Ontology	GO:2001020	1	5	0.160954	0.371478	Asa1G00872	http://amigo.geneontology.org/amigo/term/GO:2001020
transcription repressor complex	Gene Ontology	GO:0017053	1	5	0.160954	0.371478	Asa2G00716	http://amigo.geneontology.org/amigo/term/GO:0017053
spindle midzone	Gene Ontology	GO:0051233	1	5	0.160954	0.371478	Asa2G04750	http://amigo.geneontology.org/amigo/term/GO:0051233
(E)-beta-ocimene synthase activity	Gene Ontology	GO:0034768	1	5	0.160954	0.371478	Asa3G03397	http://amigo.geneontology.org/amigo/term/GO:0034768
structural constituent of chromatin	Gene Ontology	GO:0030527	1	5	0.160954	0.371478	Asa2G01012	http://amigo.geneontology.org/amigo/term/GO:0030527
chloroplast relocation	Gene Ontology	GO:0009902	1	5	0.160954	0.371478	Asa2G01260	http://amigo.geneontology.org/amigo/term/GO:0009902
citrate lyase complex	Gene Ontology	GO:0009346	1	5	0.160954	0.371478	Asa4G01107	http://amigo.geneontology.org/amigo/term/GO:0009346
mRNA 3'-end processing	Gene Ontology	GO:0031124	1	5	0.160954	0.371478	Asa2G01401	http://amigo.geneontology.org/amigo/term/GO:0031124
microtubule bundle formation	Gene Ontology	GO:0001578	1	5	0.160954	0.371478	Asa2G04750	http://amigo.geneontology.org/amigo/term/GO:0001578
neutral amino acid transmembrane transporter activity	Gene Ontology	GO:0015175	1	5	0.160954	0.371478	Asa4G06310	http://amigo.geneontology.org/amigo/term/GO:0015175
glycerol-3-phosphate dehydrogenase complex	Gene Ontology	GO:0009331	1	5	0.160954	0.371478	Asa4G02454	http://amigo.geneontology.org/amigo/term/GO:0009331
glucose mediated signaling pathway	Gene Ontology	GO:0010255	1	5	0.160954	0.371478	Asa3G03561	http://amigo.geneontology.org/amigo/term/GO:0010255
nitric oxide biosynthetic process	Gene Ontology	GO:0006809	1	5	0.160954	0.371478	Asa4G00954	http://amigo.geneontology.org/amigo/term/GO:0006809
thigmotropism	Gene Ontology	GO:0009652	1	5	0.160954	0.371478	Asa2G04750	http://amigo.geneontology.org/amigo/term/GO:0009652
cellular carbohydrate metabolic process	Gene Ontology	GO:0044262	1	5	0.160954	0.371478	Asa2G01455	http://amigo.geneontology.org/amigo/term/GO:0044262
negative regulation of plant-type hypersensitive response	Gene Ontology	GO:0034051	1	5	0.160954	0.371478	Asa4G01128	http://amigo.geneontology.org/amigo/term/GO:0034051
SUMO transferase activity	Gene Ontology	GO:0019789	1	5	0.160954	0.371478	Asa4G01091	http://amigo.geneontology.org/amigo/term/GO:0019789
UDP-glucose 6-dehydrogenase activity	Gene Ontology	GO:0003979	1	5	0.160954	0.371478	Asa2G01244	http://amigo.geneontology.org/amigo/term/GO:0003979
UDP-glucosyltransferase activity	Gene Ontology	GO:0035251	2	23	0.161465	0.371478	Asa7G04339|Asa2G00324	http://amigo.geneontology.org/amigo/term/GO:0035251
small ribosomal subunit	Gene Ontology	GO:0015935	2	23	0.161465	0.371478	Asa4G05984|Asa3G00821	http://amigo.geneontology.org/amigo/term/GO:0015935
intra-Golgi vesicle-mediated transport	Gene Ontology	GO:0006891	2	23	0.161465	0.371478	Asa5G02104|Asa4G00906	http://amigo.geneontology.org/amigo/term/GO:0006891
cell periphery	Gene Ontology	GO:0071944	2	24	0.17176	0.378622	Asa6G04937|Asa2G00708	http://amigo.geneontology.org/amigo/term/GO:0071944
heat shock protein binding	Gene Ontology	GO:0031072	2	24	0.17176	0.378622	Asa2G01454|Asa7G05728	http://amigo.geneontology.org/amigo/term/GO:0031072
cellular response to phosphate starvation	Gene Ontology	GO:0016036	4	72	0.176245	0.378622	Asa8G03976|Asa4G01091|Asa5G04371|Asa4G00973	http://amigo.geneontology.org/amigo/term/GO:0016036
lipid binding	Gene Ontology	GO:0008289	4	72	0.176245	0.378622	Asa4G05546|Asa6G06093|Asa3G03287|Asa2G01229	http://amigo.geneontology.org/amigo/term/GO:0008289
extracellular space	Gene Ontology	GO:0005615	5	98	0.176699	0.378622	Asa4G01371|Asa8G03975|Asa5G02022|Asa3G03672|Asa2G01337	http://amigo.geneontology.org/amigo/term/GO:0005615
stamen development	Gene Ontology	GO:0048443	2	25	0.182159	0.378622	Asa5G00162|Asa2G04192	http://amigo.geneontology.org/amigo/term/GO:0048443
phospholipid binding	Gene Ontology	GO:0005543	2	25	0.182159	0.378622	Asa6G03991|Asa5G04633	http://amigo.geneontology.org/amigo/term/GO:0005543
jasmonic acid metabolic process	Gene Ontology	GO:0009694	2	25	0.182159	0.378622	Asa1G02080|Asa2G00329	http://amigo.geneontology.org/amigo/term/GO:0009694
pectin biosynthetic process	Gene Ontology	GO:0045489	2	25	0.182159	0.378622	Asa3G03864|Asa2G04624	http://amigo.geneontology.org/amigo/term/GO:0045489
methyltransferase activity	Gene Ontology	GO:0008168	2	25	0.182159	0.378622	Asa4G00996|Asa8G02752	http://amigo.geneontology.org/amigo/term/GO:0008168
peroxisomal membrane	Gene Ontology	GO:0005778	2	25	0.182159	0.378622	Asa1G02044|Asa5G01687	http://amigo.geneontology.org/amigo/term/GO:0005778
protein transmembrane transporter activity	Gene Ontology	GO:0008320	2	25	0.182159	0.378622	Asa7G01315|Asa4G05918	http://amigo.geneontology.org/amigo/term/GO:0008320
chromatin assembly or disassembly	Gene Ontology	GO:0006333	1	6	0.185141	0.378622	Asa2G01012	http://amigo.geneontology.org/amigo/term/GO:0006333
class I DNA-(apurinic or apyrimidinic site) endonuclease activity	Gene Ontology	GO:0140078	1	6	0.185141	0.378622	Asa6G03968	http://amigo.geneontology.org/amigo/term/GO:0140078
GDP-mannose biosynthetic process	Gene Ontology	GO:0009298	1	6	0.185141	0.378622	Asa3G03342	http://amigo.geneontology.org/amigo/term/GO:0009298
dolichol biosynthetic process	Gene Ontology	GO:0019408	1	6	0.185141	0.378622	Asa3G01205	http://amigo.geneontology.org/amigo/term/GO:0019408
-	Gene Ontology	GO:0001174	1	6	0.185141	0.378622	Asa1G02503	http://amigo.geneontology.org/amigo/term/GO:0001174
acetyl-CoA biosynthetic process	Gene Ontology	GO:0006085	1	6	0.185141	0.378622	Asa4G01107	http://amigo.geneontology.org/amigo/term/GO:0006085
nuclear pore central transport channel	Gene Ontology	GO:0044613	1	6	0.185141	0.378622	Asa5G01685	http://amigo.geneontology.org/amigo/term/GO:0044613
photosynthetic electron transport in photosystem II	Gene Ontology	GO:0009772	1	6	0.185141	0.378622	Asa2G00651	http://amigo.geneontology.org/amigo/term/GO:0009772
transpiration	Gene Ontology	GO:0010148	1	6	0.185141	0.378622	Asa3G03561	http://amigo.geneontology.org/amigo/term/GO:0010148
alanine-glyoxylate transaminase activity	Gene Ontology	GO:0008453	1	6	0.185141	0.378622	Asa2G02274	http://amigo.geneontology.org/amigo/term/GO:0008453
DNA topoisomerase activity	Gene Ontology	GO:0003916	1	6	0.185141	0.378622	Asa2G01543	http://amigo.geneontology.org/amigo/term/GO:0003916
nuclear polyadenylation-dependent tRNA catabolic process	Gene Ontology	GO:0071038	1	6	0.185141	0.378622	Asa3G00826	http://amigo.geneontology.org/amigo/term/GO:0071038
acetyl-CoA carboxylase activity	Gene Ontology	GO:0003989	1	6	0.185141	0.378622	Asa4G00982	http://amigo.geneontology.org/amigo/term/GO:0003989
tryptophan synthase activity	Gene Ontology	GO:0004834	1	6	0.185141	0.378622	Asa3G00352	http://amigo.geneontology.org/amigo/term/GO:0004834
lytic vacuole	Gene Ontology	GO:0000323	1	6	0.185141	0.378622	Asa3G03519	http://amigo.geneontology.org/amigo/term/GO:0000323
exonucleolytic trimming to generate mature 3'-end of 5.8S rRNA from tricistronic rRNA transcript (SSU-rRNA, 5.8S rRNA, LSU-rRNA)	Gene Ontology	GO:0000467	1	6	0.185141	0.378622	Asa3G00826	http://amigo.geneontology.org/amigo/term/GO:0000467
PAM complex, Tim23 associated import motor	Gene Ontology	GO:0001405	1	6	0.185141	0.378622	Asa3G03417	http://amigo.geneontology.org/amigo/term/GO:0001405
integral component of lumenal side of endoplasmic reticulum membrane	Gene Ontology	GO:0071556	1	6	0.185141	0.378622	Asa7G07407	http://amigo.geneontology.org/amigo/term/GO:0071556
carbohydrate homeostasis	Gene Ontology	GO:0033500	1	6	0.185141	0.378622	Asa4G00973	http://amigo.geneontology.org/amigo/term/GO:0033500
aspartic endopeptidase activity, intramembrane cleaving	Gene Ontology	GO:0042500	1	6	0.185141	0.378622	Asa7G07407	http://amigo.geneontology.org/amigo/term/GO:0042500
myosin complex	Gene Ontology	GO:0016459	1	6	0.185141	0.378622	Asa3G03546	http://amigo.geneontology.org/amigo/term/GO:0016459
plant seed peroxidase activity	Gene Ontology	GO:1990137	1	6	0.185141	0.378622	Asa8G06262	http://amigo.geneontology.org/amigo/term/GO:1990137
molybdenum ion binding	Gene Ontology	GO:0030151	1	6	0.185141	0.378622	Asa4G00954	http://amigo.geneontology.org/amigo/term/GO:0030151
male meiosis cytokinesis	Gene Ontology	GO:0007112	1	6	0.185141	0.378622	Asa6G03565	http://amigo.geneontology.org/amigo/term/GO:0007112
negative regulation of DNA-binding transcription factor activity	Gene Ontology	GO:0043433	1	6	0.185141	0.378622	Asa8G04248	http://amigo.geneontology.org/amigo/term/GO:0043433
transmembrane receptor protein kinase activity	Gene Ontology	GO:0019199	1	6	0.185141	0.378622	Asa6G03793	http://amigo.geneontology.org/amigo/term/GO:0019199
transsulfuration	Gene Ontology	GO:0019346	1	6	0.185141	0.378622	Asa4G04741	http://amigo.geneontology.org/amigo/term/GO:0019346
intercellular transport	Gene Ontology	GO:0010496	1	6	0.185141	0.378622	Asa4G00676	http://amigo.geneontology.org/amigo/term/GO:0010496
kinetochore microtubule	Gene Ontology	GO:0005828	1	6	0.185141	0.378622	Asa4G00923	http://amigo.geneontology.org/amigo/term/GO:0005828
DSIF complex	Gene Ontology	GO:0032044	1	6	0.185141	0.378622	Asa4G01111	http://amigo.geneontology.org/amigo/term/GO:0032044
malic enzyme activity	Gene Ontology	GO:0004470	1	6	0.185141	0.378622	Asa3G03560	http://amigo.geneontology.org/amigo/term/GO:0004470
dehydrodolichyl diphosphate synthase activity	Gene Ontology	GO:0045547	1	6	0.185141	0.378622	Asa3G01205	http://amigo.geneontology.org/amigo/term/GO:0045547
gene silencing by miRNA	Gene Ontology	GO:0035195	1	6	0.185141	0.378622	Asa8G03975	http://amigo.geneontology.org/amigo/term/GO:0035195
regulation of carbohydrate metabolic process	Gene Ontology	GO:0006109	1	6	0.185141	0.378622	Asa2G01437	http://amigo.geneontology.org/amigo/term/GO:0006109
base-excision repair, AP site formation	Gene Ontology	GO:0006285	1	6	0.185141	0.378622	Asa6G03968	http://amigo.geneontology.org/amigo/term/GO:0006285
cellular ion homeostasis	Gene Ontology	GO:0006873	1	6	0.185141	0.378622	Asa4G01091	http://amigo.geneontology.org/amigo/term/GO:0006873
auxin influx transmembrane transporter activity	Gene Ontology	GO:0010328	1	6	0.185141	0.378622	Asa5G00162	http://amigo.geneontology.org/amigo/term/GO:0010328
L-alanine:2-oxoglutarate aminotransferase activity	Gene Ontology	GO:0004021	1	6	0.185141	0.378622	Asa2G02274	http://amigo.geneontology.org/amigo/term/GO:0004021
histone exchange	Gene Ontology	GO:0043486	1	6	0.185141	0.378622	Asa2G01241	http://amigo.geneontology.org/amigo/term/GO:0043486
xylosyltransferase activity	Gene Ontology	GO:0042285	1	6	0.185141	0.378622	Asa6G03949	http://amigo.geneontology.org/amigo/term/GO:0042285
determination of bilateral symmetry	Gene Ontology	GO:0009855	1	6	0.185141	0.378622	Asa3G03572	http://amigo.geneontology.org/amigo/term/GO:0009855
abscisic acid transport	Gene Ontology	GO:0080168	1	6	0.185141	0.378622	Asa4G00676	http://amigo.geneontology.org/amigo/term/GO:0080168
radial pattern formation	Gene Ontology	GO:0009956	1	6	0.185141	0.378622	Asa2G00726	http://amigo.geneontology.org/amigo/term/GO:0009956
cell wall pectin biosynthetic process	Gene Ontology	GO:0052325	1	6	0.185141	0.378622	Asa4G04966	http://amigo.geneontology.org/amigo/term/GO:0052325
root hair tip	Gene Ontology	GO:0035619	1	6	0.185141	0.378622	Asa2G00652	http://amigo.geneontology.org/amigo/term/GO:0035619
pyruvate dehydrogenase (acetyl-transferring) activity	Gene Ontology	GO:0004739	1	6	0.185141	0.378622	Asa2G06802	http://amigo.geneontology.org/amigo/term/GO:0004739
regulation of starch metabolic process	Gene Ontology	GO:2000904	1	6	0.185141	0.378622	Asa5G01697	http://amigo.geneontology.org/amigo/term/GO:2000904
cellular response to UV-B	Gene Ontology	GO:0071493	1	6	0.185141	0.378622	Asa8G03975	http://amigo.geneontology.org/amigo/term/GO:0071493
malate dehydrogenase (decarboxylating) (NAD+) activity	Gene Ontology	GO:0004471	1	6	0.185141	0.378622	Asa3G03560	http://amigo.geneontology.org/amigo/term/GO:0004471
-	Gene Ontology	GO:0000979	1	6	0.185141	0.378622	Asa1G02503	http://amigo.geneontology.org/amigo/term/GO:0000979
-	Gene Ontology	GO:0001139	1	6	0.185141	0.378622	Asa1G02503	http://amigo.geneontology.org/amigo/term/GO:0001139
response to toxic substance	Gene Ontology	GO:0009636	1	6	0.185141	0.378622	Asa4G01090	http://amigo.geneontology.org/amigo/term/GO:0009636
phosphatidylinositol biosynthetic process	Gene Ontology	GO:0006661	1	6	0.185141	0.378622	Asa5G00162	http://amigo.geneontology.org/amigo/term/GO:0006661
cell wall pectin metabolic process	Gene Ontology	GO:0052546	1	6	0.185141	0.378622	Asa2G01244	http://amigo.geneontology.org/amigo/term/GO:0052546
isocitrate dehydrogenase (NAD+) activity	Gene Ontology	GO:0004449	1	6	0.185141	0.378622	Asa5G04463	http://amigo.geneontology.org/amigo/term/GO:0004449
NADH dehydrogenase complex (plastoquinone) assembly	Gene Ontology	GO:0010258	1	6	0.185141	0.378622	Asa2G00342	http://amigo.geneontology.org/amigo/term/GO:0010258
cellular protein localization	Gene Ontology	GO:0034613	1	6	0.185141	0.378622	Asa2G04446	http://amigo.geneontology.org/amigo/term/GO:0034613
ubiquinol-cytochrome-c reductase activity	Gene Ontology	GO:0008121	1	6	0.185141	0.378622	Asa7G04338	http://amigo.geneontology.org/amigo/term/GO:0008121
cytokinin catabolic process	Gene Ontology	GO:0009823	1	6	0.185141	0.378622	Asa8G03957	http://amigo.geneontology.org/amigo/term/GO:0009823
response to salicylic acid	Gene Ontology	GO:0009751	5	100	0.186475	0.380778	Asa4G00676|Asa4G01049|Asa3G03519|Asa5G04483|Asa7G07001	http://amigo.geneontology.org/amigo/term/GO:0009751
rRNA processing	Gene Ontology	GO:0006364	4	74	0.187784	0.382304	Asa2G06875|Asa3G03572|Asa4G00981|Asa2G01267	http://amigo.geneontology.org/amigo/term/GO:0006364
Golgi medial cisterna	Gene Ontology	GO:0005797	3	49	0.188865	0.383931	Asa2G02492|Asa4G04782|Asa3G03260	http://amigo.geneontology.org/amigo/term/GO:0005797
oxidoreductase activity	Gene Ontology	GO:0016491	11	270	0.190397	0.386083	Asa7G01957|Asa3G00764|Asa8G03957|Asa2G01537|Asa6G03986|Asa4G02649|Asa8G00174|Asa4G04646|Asa4G05080|Asa4G06044|Asa4G02650	http://amigo.geneontology.org/amigo/term/GO:0016491
DNA mediated transformation	Gene Ontology	GO:0009294	2	26	0.192647	0.386083	Asa4G05601|Asa7G07410	http://amigo.geneontology.org/amigo/term/GO:0009294
proton-exporting ATPase activity, phosphorylative mechanism	Gene Ontology	GO:0008553	2	26	0.192647	0.386083	Asa7G03084|Asa4G01026	http://amigo.geneontology.org/amigo/term/GO:0008553
nuclear chromatin	Gene Ontology	GO:0000790	3	50	0.196224	0.386083	Asa4G05601|Asa2G01544|Asa4G00977	http://amigo.geneontology.org/amigo/term/GO:0000790
cyclin-dependent protein kinase holoenzyme complex	Gene Ontology	GO:0000307	3	50	0.196224	0.386083	Asa2G00709|Asa3G00819|Asa2G01246	http://amigo.geneontology.org/amigo/term/GO:0000307
ubiquitin protein ligase binding	Gene Ontology	GO:0031625	3	50	0.196224	0.386083	Asa4G02150|Asa2G00286|Asa5G04284	http://amigo.geneontology.org/amigo/term/GO:0031625
integral component of plasma membrane	Gene Ontology	GO:0005887	5	102	0.196442	0.386083	Asa5G04462|Asa2G01431|Asa2G06773|Asa4G04693|Asa5G04482	http://amigo.geneontology.org/amigo/term/GO:0005887
nucleic acid binding	Gene Ontology	GO:0003676	9	214	0.19654	0.386083	Asa2G01478|Asa3G03436|Asa2G01603|Asa3G00824|Asa2G00959|Asa2G01477|Asa4G00878|Asa5G04461|Asa1G02495	http://amigo.geneontology.org/amigo/term/GO:0003676
seed maturation	Gene Ontology	GO:0010431	2	27	0.203211	0.386083	Asa2G01431|Asa4G00998	http://amigo.geneontology.org/amigo/term/GO:0010431
UDP-glycosyltransferase activity	Gene Ontology	GO:0008194	3	51	0.203652	0.386083	Asa6G03948|Asa6G06600|Asa6G06601	http://amigo.geneontology.org/amigo/term/GO:0008194
carbohydrate transmembrane transporter activity	Gene Ontology	GO:0015144	3	51	0.203652	0.386083	Asa4G00943|Asa4G01088|Asa6G06447	http://amigo.geneontology.org/amigo/term/GO:0015144
response to hydrogen peroxide	Gene Ontology	GO:0042542	3	51	0.203652	0.386083	Asa8G01087|Asa2G03812|Asa4G01254	http://amigo.geneontology.org/amigo/term/GO:0042542
negative regulation of DNA endoreduplication	Gene Ontology	GO:0032876	1	7	0.208632	0.386083	Asa4G00965	http://amigo.geneontology.org/amigo/term/GO:0032876
trans-Golgi network transport vesicle	Gene Ontology	GO:0030140	1	7	0.208632	0.386083	Asa3G03624	http://amigo.geneontology.org/amigo/term/GO:0030140
cytokinin dehydrogenase activity	Gene Ontology	GO:0019139	1	7	0.208632	0.386083	Asa8G03957	http://amigo.geneontology.org/amigo/term/GO:0019139
branched-chain amino acid biosynthetic process	Gene Ontology	GO:0009082	1	7	0.208632	0.386083	Asa6G03802	http://amigo.geneontology.org/amigo/term/GO:0009082
protein kinase C-activating G protein-coupled receptor signaling pathway	Gene Ontology	GO:0007205	1	7	0.208632	0.386083	Asa4G04970	http://amigo.geneontology.org/amigo/term/GO:0007205
regulation of DNA-templated transcription, elongation	Gene Ontology	GO:0032784	1	7	0.208632	0.386083	Asa4G01111	http://amigo.geneontology.org/amigo/term/GO:0032784
response to singlet oxygen	Gene Ontology	GO:0000304	1	7	0.208632	0.386083	Asa4G00901	http://amigo.geneontology.org/amigo/term/GO:0000304
phosphatidylcholine biosynthetic process	Gene Ontology	GO:0006656	1	7	0.208632	0.386083	Asa8G02752	http://amigo.geneontology.org/amigo/term/GO:0006656
meristem determinacy	Gene Ontology	GO:0010022	1	7	0.208632	0.386083	Asa7G06501	http://amigo.geneontology.org/amigo/term/GO:0010022
thiamine diphosphate biosynthetic process	Gene Ontology	GO:0009229	1	7	0.208632	0.386083	Asa6G06308	http://amigo.geneontology.org/amigo/term/GO:0009229
adenyl-nucleotide exchange factor activity	Gene Ontology	GO:0000774	1	7	0.208632	0.386083	Asa3G03417	http://amigo.geneontology.org/amigo/term/GO:0000774
protein desumoylation	Gene Ontology	GO:0016926	1	7	0.208632	0.386083	Asa3G03324	http://amigo.geneontology.org/amigo/term/GO:0016926
CTP biosynthetic process	Gene Ontology	GO:0006241	1	7	0.208632	0.386083	Asa2G04447	http://amigo.geneontology.org/amigo/term/GO:0006241
response to nitrate starvation	Gene Ontology	GO:0090548	1	7	0.208632	0.386083	Asa4G01371	http://amigo.geneontology.org/amigo/term/GO:0090548
NAD biosynthetic process	Gene Ontology	GO:0009435	1	7	0.208632	0.386083	Asa6G03906	http://amigo.geneontology.org/amigo/term/GO:0009435
L-serine biosynthetic process	Gene Ontology	GO:0006564	1	7	0.208632	0.386083	Asa2G04584	http://amigo.geneontology.org/amigo/term/GO:0006564
protein kinase CK2 complex	Gene Ontology	GO:0005956	1	7	0.208632	0.386083	Asa1G00872	http://amigo.geneontology.org/amigo/term/GO:0005956
actin filament	Gene Ontology	GO:0005884	1	7	0.208632	0.386083	Asa2G03849	http://amigo.geneontology.org/amigo/term/GO:0005884
detection of calcium ion	Gene Ontology	GO:0005513	1	7	0.208632	0.386083	Asa2G02084	http://amigo.geneontology.org/amigo/term/GO:0005513
6-phosphofructokinase activity	Gene Ontology	GO:0003872	1	7	0.208632	0.386083	Asa3G00817	http://amigo.geneontology.org/amigo/term/GO:0003872
heterotrimeric G-protein complex	Gene Ontology	GO:0005834	1	7	0.208632	0.386083	Asa2G04195	http://amigo.geneontology.org/amigo/term/GO:0005834
regulation of amino acid export	Gene Ontology	GO:0080143	1	7	0.208632	0.386083	Asa4G00994	http://amigo.geneontology.org/amigo/term/GO:0080143
protein maturation	Gene Ontology	GO:0051604	1	7	0.208632	0.386083	Asa6G03991	http://amigo.geneontology.org/amigo/term/GO:0051604
transcription by RNA polymerase III	Gene Ontology	GO:0006383	1	7	0.208632	0.386083	Asa2G02403	http://amigo.geneontology.org/amigo/term/GO:0006383
diacylglycerol kinase activity	Gene Ontology	GO:0004143	1	7	0.208632	0.386083	Asa4G04970	http://amigo.geneontology.org/amigo/term/GO:0004143
glycerol-3-phosphate metabolic process	Gene Ontology	GO:0006072	1	7	0.208632	0.386083	Asa4G02454	http://amigo.geneontology.org/amigo/term/GO:0006072
positive regulation of RNA polymerase II transcription preinitiation complex assembly	Gene Ontology	GO:0045899	1	7	0.208632	0.386083	Asa4G01372	http://amigo.geneontology.org/amigo/term/GO:0045899
pyruvate metabolic process	Gene Ontology	GO:0006090	1	7	0.208632	0.386083	Asa3G03560	http://amigo.geneontology.org/amigo/term/GO:0006090
circumnutation	Gene Ontology	GO:0010031	1	7	0.208632	0.386083	Asa5G01697	http://amigo.geneontology.org/amigo/term/GO:0010031
site of double-strand break	Gene Ontology	GO:0035861	1	7	0.208632	0.386083	Asa3G01204	http://amigo.geneontology.org/amigo/term/GO:0035861
seed oilbody biogenesis	Gene Ontology	GO:0010344	1	7	0.208632	0.386083	Asa8G06284	http://amigo.geneontology.org/amigo/term/GO:0010344
peptidyl-threonine phosphorylation	Gene Ontology	GO:0018107	1	7	0.208632	0.386083	Asa1G00872	http://amigo.geneontology.org/amigo/term/GO:0018107
fructose metabolic process	Gene Ontology	GO:0006000	1	7	0.208632	0.386083	Asa2G01541	http://amigo.geneontology.org/amigo/term/GO:0006000
positive regulation of fatty acid biosynthetic process	Gene Ontology	GO:0045723	1	7	0.208632	0.386083	Asa4G00677	http://amigo.geneontology.org/amigo/term/GO:0045723
alkane 1-monooxygenase activity	Gene Ontology	GO:0018685	1	7	0.208632	0.386083	Asa4G00818	http://amigo.geneontology.org/amigo/term/GO:0018685
U2-type catalytic step 1 spliceosome	Gene Ontology	GO:0071006	1	7	0.208632	0.386083	Asa5G00164	http://amigo.geneontology.org/amigo/term/GO:0071006
nascent polypeptide-associated complex	Gene Ontology	GO:0005854	1	7	0.208632	0.386083	Asa3G03622	http://amigo.geneontology.org/amigo/term/GO:0005854
endo-1,4-beta-xylanase activity	Gene Ontology	GO:0031176	1	7	0.208632	0.386083	Asa4G04785	http://amigo.geneontology.org/amigo/term/GO:0031176
S-adenosyl-L-methionine transmembrane transporter activity	Gene Ontology	GO:0000095	1	7	0.208632	0.386083	Asa6G03984	http://amigo.geneontology.org/amigo/term/GO:0000095
9-cis-epoxycarotenoid dioxygenase activity	Gene Ontology	GO:0045549	1	7	0.208632	0.386083	Asa4G00881	http://amigo.geneontology.org/amigo/term/GO:0045549
PSII associated light-harvesting complex II	Gene Ontology	GO:0009517	1	7	0.208632	0.386083	Asa7G03213	http://amigo.geneontology.org/amigo/term/GO:0009517
phosphatidylinositol-3,5-bisphosphate binding	Gene Ontology	GO:0080025	1	7	0.208632	0.386083	Asa2G00708	http://amigo.geneontology.org/amigo/term/GO:0080025
protein targeting to ER	Gene Ontology	GO:0045047	1	7	0.208632	0.386083	Asa7G04350	http://amigo.geneontology.org/amigo/term/GO:0045047
3-hydroxyisobutyryl-CoA hydrolase activity	Gene Ontology	GO:0003860	1	7	0.208632	0.386083	Asa3G03522	http://amigo.geneontology.org/amigo/term/GO:0003860
glyceraldehyde-3-phosphate dehydrogenase (NAD+) (phosphorylating) activity	Gene Ontology	GO:0004365	1	7	0.208632	0.386083	Asa4G05043	http://amigo.geneontology.org/amigo/term/GO:0004365
microtubule organizing center	Gene Ontology	GO:0005815	1	7	0.208632	0.386083	Asa2G04750	http://amigo.geneontology.org/amigo/term/GO:0005815
membrane protein proteolysis	Gene Ontology	GO:0033619	1	7	0.208632	0.386083	Asa7G07407	http://amigo.geneontology.org/amigo/term/GO:0033619
nuclear mRNA surveillance	Gene Ontology	GO:0071028	1	7	0.208632	0.386083	Asa3G00826	http://amigo.geneontology.org/amigo/term/GO:0071028
protease binding	Gene Ontology	GO:0002020	1	7	0.208632	0.386083	Asa2G01454	http://amigo.geneontology.org/amigo/term/GO:0002020
developmental vegetative growth	Gene Ontology	GO:0080186	1	7	0.208632	0.386083	Asa3G03572	http://amigo.geneontology.org/amigo/term/GO:0080186
stomatal lineage progression	Gene Ontology	GO:0010440	1	7	0.208632	0.386083	Asa8G01226	http://amigo.geneontology.org/amigo/term/GO:0010440
lateral root development	Gene Ontology	GO:0048527	3	52	0.211143	0.390199	Asa4G01371|Asa2G04195|Asa7G00392	http://amigo.geneontology.org/amigo/term/GO:0048527
oxidoreductase activity, acting on paired donors, with incorporation or reduction of molecular oxygen	Gene Ontology	GO:0016705	7	161	0.212281	0.391771	Asa4G01087|Asa5G01212|Asa5G02289|Asa3G02260|Asa2G00712|Asa3G02258|Asa3G02259	http://amigo.geneontology.org/amigo/term/GO:0016705
retrograde transport, endosome to Golgi	Gene Ontology	GO:0042147	2	28	0.213837	0.394108	Asa5G02104|Asa4G00906	http://amigo.geneontology.org/amigo/term/GO:0042147
RNA modification	Gene Ontology	GO:0009451	4	79	0.217611	0.394532	Asa5G01837|Asa7G01324|Asa3G03420|Asa3G03419	http://amigo.geneontology.org/amigo/term/GO:0009451
DNA-binding transcription activator activity, RNA polymerase II-specific	Gene Ontology	GO:0001228	3	53	0.218693	0.394532	Asa2G04148|Asa2G03881|Asa5G04631	http://amigo.geneontology.org/amigo/term/GO:0001228
phloem or xylem histogenesis	Gene Ontology	GO:0010087	3	53	0.218693	0.394532	Asa3G00295|Asa2G00324|Asa7G07003	http://amigo.geneontology.org/amigo/term/GO:0010087
RNA polymerase II cis-regulatory region sequence-specific DNA binding	Gene Ontology	GO:0000978	5	107	0.222117	0.394532	Asa1G03975|Asa2G00718|Asa2G02107|Asa2G03881|Asa2G04148	http://amigo.geneontology.org/amigo/term/GO:0000978
phosphorelay signal transduction system	Gene Ontology	GO:0000160	2	29	0.224513	0.394532	Asa1G04191|Asa4G00973	http://amigo.geneontology.org/amigo/term/GO:0000160
xylem and phloem pattern formation	Gene Ontology	GO:0010051	2	29	0.224513	0.394532	Asa2G07064|Asa2G00726	http://amigo.geneontology.org/amigo/term/GO:0010051
cellular response to cold	Gene Ontology	GO:0070417	2	29	0.224513	0.394532	Asa7G00635|Asa7G00636	http://amigo.geneontology.org/amigo/term/GO:0070417
cell death	Gene Ontology	GO:0008219	2	29	0.224513	0.394532	Asa2G00324|Asa7G07003	http://amigo.geneontology.org/amigo/term/GO:0008219
cellular response to salt stress	Gene Ontology	GO:0071472	2	29	0.224513	0.394532	Asa8G03975|Asa4G01091	http://amigo.geneontology.org/amigo/term/GO:0071472
mitochondrion organization	Gene Ontology	GO:0007005	2	29	0.224513	0.394532	Asa1G02541|Asa2G03880	http://amigo.geneontology.org/amigo/term/GO:0007005
magnesium-dependent protein serine/threonine phosphatase activity	Gene Ontology	GO:0004724	2	29	0.224513	0.394532	Asa8G01226|Asa1G04194	http://amigo.geneontology.org/amigo/term/GO:0004724
hyperosmotic salinity response	Gene Ontology	GO:0042538	3	54	0.226298	0.394532	Asa2G04749|Asa4G00888|Asa7G02977	http://amigo.geneontology.org/amigo/term/GO:0042538
vitamin E biosynthetic process	Gene Ontology	GO:0010189	1	8	0.231447	0.394532	Asa4G04691	http://amigo.geneontology.org/amigo/term/GO:0010189
polyprenyltransferase activity	Gene Ontology	GO:0002094	1	8	0.231447	0.394532	Asa3G01205	http://amigo.geneontology.org/amigo/term/GO:0002094
male gamete generation	Gene Ontology	GO:0048232	1	8	0.231447	0.394532	Asa4G00965	http://amigo.geneontology.org/amigo/term/GO:0048232
exonucleolytic catabolism of deadenylated mRNA	Gene Ontology	GO:0043928	1	8	0.231447	0.394532	Asa3G00826	http://amigo.geneontology.org/amigo/term/GO:0043928
abaxial cell fate specification	Gene Ontology	GO:0010158	1	8	0.231447	0.394532	Asa2G00726	http://amigo.geneontology.org/amigo/term/GO:0010158
acetyl-CoA biosynthetic process from pyruvate	Gene Ontology	GO:0006086	1	8	0.231447	0.394532	Asa2G06802	http://amigo.geneontology.org/amigo/term/GO:0006086
regulation of salicylic acid metabolic process	Gene Ontology	GO:0010337	1	8	0.231447	0.394532	Asa4G01091	http://amigo.geneontology.org/amigo/term/GO:0010337
SAM complex	Gene Ontology	GO:0001401	1	8	0.231447	0.394532	Asa2G04389	http://amigo.geneontology.org/amigo/term/GO:0001401
plant-type cell wall cellulose biosynthetic process	Gene Ontology	GO:0052324	1	8	0.231447	0.394532	Asa4G02648	http://amigo.geneontology.org/amigo/term/GO:0052324
nucleotide-sugar transmembrane transport	Gene Ontology	GO:0015780	1	8	0.231447	0.394532	Asa2G04361	http://amigo.geneontology.org/amigo/term/GO:0015780
callose deposition in cell wall	Gene Ontology	GO:0052543	1	8	0.231447	0.394532	Asa8G03976	http://amigo.geneontology.org/amigo/term/GO:0052543
protein modification by small protein removal	Gene Ontology	GO:0070646	1	8	0.231447	0.394532	Asa4G05600	http://amigo.geneontology.org/amigo/term/GO:0070646
exosome (RNase complex)	Gene Ontology	GO:0000178	1	8	0.231447	0.394532	Asa3G00826	http://amigo.geneontology.org/amigo/term/GO:0000178
phosphatidylinositol-3-phosphate binding	Gene Ontology	GO:0032266	1	8	0.231447	0.394532	Asa2G00708	http://amigo.geneontology.org/amigo/term/GO:0032266
oxidoreductase activity, acting on CH-OH group of donors	Gene Ontology	GO:0016614	1	8	0.231447	0.394532	Asa3G00812	http://amigo.geneontology.org/amigo/term/GO:0016614
extracellular ATP signaling	Gene Ontology	GO:0106167	1	8	0.231447	0.394532	Asa7G07003	http://amigo.geneontology.org/amigo/term/GO:0106167
U6 snRNA binding	Gene Ontology	GO:0017070	1	8	0.231447	0.394532	Asa5G00164	http://amigo.geneontology.org/amigo/term/GO:0017070
meiotic DNA double-strand break formation	Gene Ontology	GO:0042138	1	8	0.231447	0.394532	Asa3G01204	http://amigo.geneontology.org/amigo/term/GO:0042138
glycerol ether metabolic process	Gene Ontology	GO:0006662	1	8	0.231447	0.394532	Asa2G01437	http://amigo.geneontology.org/amigo/term/GO:0006662
PSII associated light-harvesting complex II catabolic process	Gene Ontology	GO:0010304	1	8	0.231447	0.394532	Asa6G05988	http://amigo.geneontology.org/amigo/term/GO:0010304
response to ionizing radiation	Gene Ontology	GO:0010212	1	8	0.231447	0.394532	Asa2G01758	http://amigo.geneontology.org/amigo/term/GO:0010212
RNA polymerase II preinitiation complex assembly	Gene Ontology	GO:0051123	1	8	0.231447	0.394532	Asa2G00444	http://amigo.geneontology.org/amigo/term/GO:0051123
NAD+ diphosphatase activity	Gene Ontology	GO:0000210	1	8	0.231447	0.394532	Asa4G06041	http://amigo.geneontology.org/amigo/term/GO:0000210
four-way junction helicase activity	Gene Ontology	GO:0009378	1	8	0.231447	0.394532	Asa2G01603	http://amigo.geneontology.org/amigo/term/GO:0009378
vacuolar protein processing	Gene Ontology	GO:0006624	1	8	0.231447	0.394532	Asa3G03519	http://amigo.geneontology.org/amigo/term/GO:0006624
oxidoreductase activity, acting on the aldehyde or oxo group of donors, NAD or NADP as acceptor	Gene Ontology	GO:0016620	1	8	0.231447	0.394532	Asa4G05043	http://amigo.geneontology.org/amigo/term/GO:0016620
nuclear polyadenylation-dependent rRNA catabolic process	Gene Ontology	GO:0071035	1	8	0.231447	0.394532	Asa3G00826	http://amigo.geneontology.org/amigo/term/GO:0071035
transcription preinitiation complex	Gene Ontology	GO:0097550	1	8	0.231447	0.394532	Asa1G02503	http://amigo.geneontology.org/amigo/term/GO:0097550
nucleoside transmembrane transport	Gene Ontology	GO:1901642	1	8	0.231447	0.394532	Asa3G03285	http://amigo.geneontology.org/amigo/term/GO:1901642
protein targeting	Gene Ontology	GO:0006605	1	8	0.231447	0.394532	Asa7G04350	http://amigo.geneontology.org/amigo/term/GO:0006605
adaxial/abaxial axis specification	Gene Ontology	GO:0009943	1	8	0.231447	0.394532	Asa2G00726	http://amigo.geneontology.org/amigo/term/GO:0009943
stomatal complex patterning	Gene Ontology	GO:0010375	1	8	0.231447	0.394532	Asa8G04864	http://amigo.geneontology.org/amigo/term/GO:0010375
mitochondrial ribosome binding	Gene Ontology	GO:0097177	1	8	0.231447	0.394532	Asa4G01110	http://amigo.geneontology.org/amigo/term/GO:0097177
glucomannan 4-beta-mannosyltransferase activity	Gene Ontology	GO:0047259	1	8	0.231447	0.394532	Asa3G03260	http://amigo.geneontology.org/amigo/term/GO:0047259
translation activator activity	Gene Ontology	GO:0008494	1	8	0.231447	0.394532	Asa4G01110	http://amigo.geneontology.org/amigo/term/GO:0008494
nuclear periphery	Gene Ontology	GO:0034399	1	8	0.231447	0.394532	Asa3G03671	http://amigo.geneontology.org/amigo/term/GO:0034399
photosystem I reaction center	Gene Ontology	GO:0009538	1	8	0.231447	0.394532	Asa2G04623	http://amigo.geneontology.org/amigo/term/GO:0009538
response to UV-C	Gene Ontology	GO:0010225	1	8	0.231447	0.394532	Asa1G00872	http://amigo.geneontology.org/amigo/term/GO:0010225
cysteine-type endopeptidase inhibitor activity	Gene Ontology	GO:0004869	1	8	0.231447	0.394532	Asa7G00323	http://amigo.geneontology.org/amigo/term/GO:0004869
tRNA methylation	Gene Ontology	GO:0030488	1	8	0.231447	0.394532	Asa7G01957	http://amigo.geneontology.org/amigo/term/GO:0030488
polyprenol biosynthetic process	Gene Ontology	GO:0016094	1	8	0.231447	0.394532	Asa3G01205	http://amigo.geneontology.org/amigo/term/GO:0016094
glyceraldehyde-3-phosphate dehydrogenase (NAD+) (non-phosphorylating) activity	Gene Ontology	GO:0043878	1	8	0.231447	0.394532	Asa2G00953	http://amigo.geneontology.org/amigo/term/GO:0043878
endocytic recycling	Gene Ontology	GO:0032456	1	8	0.231447	0.394532	Asa2G00652	http://amigo.geneontology.org/amigo/term/GO:0032456
transcription factor TFIIIC complex	Gene Ontology	GO:0000127	1	8	0.231447	0.394532	Asa2G02403	http://amigo.geneontology.org/amigo/term/GO:0000127
dipeptidyl-peptidase activity	Gene Ontology	GO:0008239	1	8	0.231447	0.394532	Asa4G00675	http://amigo.geneontology.org/amigo/term/GO:0008239
mitochondrial matrix	Gene Ontology	GO:0005759	3	55	0.233952	0.397806	Asa4G01110|Asa5G04634|Asa2G03880	http://amigo.geneontology.org/amigo/term/GO:0005759
Golgi organization	Gene Ontology	GO:0007030	2	30	0.235227	0.398977	Asa7G03084|Asa4G00965	http://amigo.geneontology.org/amigo/term/GO:0007030
actin cytoskeleton organization	Gene Ontology	GO:0030036	2	30	0.235227	0.398977	Asa2G01517|Asa2G03849	http://amigo.geneontology.org/amigo/term/GO:0030036
plant-type secondary cell wall biogenesis	Gene Ontology	GO:0009834	3	56	0.241652	0.408524	Asa2G01537|Asa3G03492|Asa6G03949	http://amigo.geneontology.org/amigo/term/GO:0009834
DNA-binding transcription factor activity	Gene Ontology	GO:0003700	50	1513	0.241755	0.408524	Asa5G01697|Asa7G02977|Asa7G00326|Asa4G01089|Asa2G01536|Asa8G03944|Asa5G01595|Asa2G00718|Asa4G00937|Asa4G00875|Asa2G01229|Asa6G06459|Asa2G04192|Asa2G02332|Asa4G00978|Asa4G00979|Asa2G04747|Asa5G01828|Asa4G05060|Asa4G05603|Asa2G02493|Asa1G03975|Asa2G01012|Asa2G03034|Asa4G00677|Asa4G02647|Asa4G04783|Asa4G00983|Asa2G03036|Asa6G03993|Asa2G03035|Asa4G01092|Asa3G03492|Asa5G04597|Asa2G00726|Asa2G02107|Asa…	http://amigo.geneontology.org/amigo/term/GO:0003700
late endosome	Gene Ontology	GO:0005770	2	31	0.245968	0.410225	Asa4G00906|Asa4G00957	http://amigo.geneontology.org/amigo/term/GO:0005770
MAP kinase activity	Gene Ontology	GO:0004707	2	31	0.245968	0.410225	Asa6G03565|Asa7G01312	http://amigo.geneontology.org/amigo/term/GO:0004707
regulation of circadian rhythm	Gene Ontology	GO:0042752	2	31	0.245968	0.410225	Asa2G01243|Asa1G00872	http://amigo.geneontology.org/amigo/term/GO:0042752
oligopeptide transmembrane transporter activity	Gene Ontology	GO:0035673	1	9	0.253604	0.410225	Asa2G06773	http://amigo.geneontology.org/amigo/term/GO:0035673
branched-chain-amino-acid transaminase activity	Gene Ontology	GO:0004084	1	9	0.253604	0.410225	Asa6G03802	http://amigo.geneontology.org/amigo/term/GO:0004084
regulation of cytokinin-activated signaling pathway	Gene Ontology	GO:0080036	1	9	0.253604	0.410225	Asa1G04191	http://amigo.geneontology.org/amigo/term/GO:0080036
glutamate catabolic process	Gene Ontology	GO:0006538	1	9	0.253604	0.410225	Asa6G03947	http://amigo.geneontology.org/amigo/term/GO:0006538
L-ascorbate peroxidase activity	Gene Ontology	GO:0016688	1	9	0.253604	0.410225	Asa2G03442	http://amigo.geneontology.org/amigo/term/GO:0016688
nuclear membrane	Gene Ontology	GO:0031965	1	9	0.253604	0.410225	Asa4G05546	http://amigo.geneontology.org/amigo/term/GO:0031965
anther wall tapetum development	Gene Ontology	GO:0048658	1	9	0.253604	0.410225	Asa4G01371	http://amigo.geneontology.org/amigo/term/GO:0048658
ADP-ribose diphosphatase activity	Gene Ontology	GO:0047631	1	9	0.253604	0.410225	Asa4G06041	http://amigo.geneontology.org/amigo/term/GO:0047631
negative regulation of cell division	Gene Ontology	GO:0051782	1	9	0.253604	0.410225	Asa4G01371	http://amigo.geneontology.org/amigo/term/GO:0051782
response to hormone	Gene Ontology	GO:0009725	1	9	0.253604	0.410225	Asa7G07003	http://amigo.geneontology.org/amigo/term/GO:0009725
aldehyde dehydrogenase (NAD+) activity	Gene Ontology	GO:0004029	1	9	0.253604	0.410225	Asa2G00953	http://amigo.geneontology.org/amigo/term/GO:0004029
clathrin vesicle coat	Gene Ontology	GO:0030125	1	9	0.253604	0.410225	Asa5G04633	http://amigo.geneontology.org/amigo/term/GO:0030125
retromer complex	Gene Ontology	GO:0030904	1	9	0.253604	0.410225	Asa6G03991	http://amigo.geneontology.org/amigo/term/GO:0030904
karyogamy	Gene Ontology	GO:0000741	1	9	0.253604	0.410225	Asa2G01012	http://amigo.geneontology.org/amigo/term/GO:0000741
sulfate transport	Gene Ontology	GO:0008272	1	9	0.253604	0.410225	Asa4G00973	http://amigo.geneontology.org/amigo/term/GO:0008272
single-stranded DNA endodeoxyribonuclease activity	Gene Ontology	GO:0000014	1	9	0.253604	0.410225	Asa3G01204	http://amigo.geneontology.org/amigo/term/GO:0000014
abscisic acid glucosyltransferase activity	Gene Ontology	GO:0010294	1	9	0.253604	0.410225	Asa7G04339	http://amigo.geneontology.org/amigo/term/GO:0010294
regulation of meristem development	Gene Ontology	GO:0048509	1	9	0.253604	0.410225	Asa4G00973	http://amigo.geneontology.org/amigo/term/GO:0048509
regulation of developmental growth	Gene Ontology	GO:0048638	1	9	0.253604	0.410225	Asa2G01241	http://amigo.geneontology.org/amigo/term/GO:0048638
regulation of leaf senescence	Gene Ontology	GO:1900055	1	9	0.253604	0.410225	Asa5G01687	http://amigo.geneontology.org/amigo/term/GO:1900055
superoxide dismutase activity	Gene Ontology	GO:0004784	1	9	0.253604	0.410225	Asa8G03975	http://amigo.geneontology.org/amigo/term/GO:0004784
carotene catabolic process	Gene Ontology	GO:0016121	1	9	0.253604	0.410225	Asa4G00881	http://amigo.geneontology.org/amigo/term/GO:0016121
protein targeting to peroxisome	Gene Ontology	GO:0006625	1	9	0.253604	0.410225	Asa1G02044	http://amigo.geneontology.org/amigo/term/GO:0006625
protein import into peroxisome matrix	Gene Ontology	GO:0016558	1	9	0.253604	0.410225	Asa1G02044	http://amigo.geneontology.org/amigo/term/GO:0016558
positive regulation of mitochondrial translation	Gene Ontology	GO:0070131	1	9	0.253604	0.410225	Asa4G01110	http://amigo.geneontology.org/amigo/term/GO:0070131
carotenoid dioxygenase activity	Gene Ontology	GO:0010436	1	9	0.253604	0.410225	Asa4G00881	http://amigo.geneontology.org/amigo/term/GO:0010436
oxaloacetate decarboxylase activity	Gene Ontology	GO:0008948	1	9	0.253604	0.410225	Asa3G03560	http://amigo.geneontology.org/amigo/term/GO:0008948
peptidyl-lysine monomethylation	Gene Ontology	GO:0018026	1	9	0.253604	0.410225	Asa4G00786	http://amigo.geneontology.org/amigo/term/GO:0018026
tRNA splicing, via endonucleolytic cleavage and ligation	Gene Ontology	GO:0006388	1	9	0.253604	0.410225	Asa5G04461	http://amigo.geneontology.org/amigo/term/GO:0006388
stomatal complex morphogenesis	Gene Ontology	GO:0010103	1	9	0.253604	0.410225	Asa8G04864	http://amigo.geneontology.org/amigo/term/GO:0010103
lipid catabolic process	Gene Ontology	GO:0016042	1	9	0.253604	0.410225	Asa7G04341	http://amigo.geneontology.org/amigo/term/GO:0016042
ion transmembrane transporter activity, phosphorylative mechanism	Gene Ontology	GO:0015662	1	9	0.253604	0.410225	Asa4G02805	http://amigo.geneontology.org/amigo/term/GO:0015662
protein catabolic process	Gene Ontology	GO:0030163	2	32	0.256726	0.4138	Asa4G01372|Asa1G02494	http://amigo.geneontology.org/amigo/term/GO:0030163
response to molecule of bacterial origin	Gene Ontology	GO:0002237	2	32	0.256726	0.4138	Asa8G05270|Asa7G07003	http://amigo.geneontology.org/amigo/term/GO:0002237
transmembrane transporter activity	Gene Ontology	GO:0022857	11	293	0.26342	0.421032	Asa4G04695|Asa4G00975|Asa4G00976|Asa2G01535|Asa3G03882|Asa4G01088|Asa4G01090|Asa8G03974|Asa4G00890|Asa2G04361|Asa2G01114	http://amigo.geneontology.org/amigo/term/GO:0022857
cellular response to oxidative stress	Gene Ontology	GO:0034599	2	33	0.267491	0.421032	Asa8G03975|Asa2G03442	http://amigo.geneontology.org/amigo/term/GO:0034599
mRNA cis splicing, via spliceosome	Gene Ontology	GO:0045292	2	33	0.267491	0.421032	Asa3G03413|Asa2G01262	http://amigo.geneontology.org/amigo/term/GO:0045292
potassium ion transmembrane transport	Gene Ontology	GO:0071805	2	33	0.267491	0.421032	Asa4G01046|Asa4G00826	http://amigo.geneontology.org/amigo/term/GO:0071805
ER body	Gene Ontology	GO:0010168	1	10	0.275124	0.421032	Asa8G04930	http://amigo.geneontology.org/amigo/term/GO:0010168
heme biosynthetic process	Gene Ontology	GO:0006783	1	10	0.275124	0.421032	Asa4G04646	http://amigo.geneontology.org/amigo/term/GO:0006783
L-malate dehydrogenase activity	Gene Ontology	GO:0030060	1	10	0.275124	0.421032	Asa8G02957	http://amigo.geneontology.org/amigo/term/GO:0030060
rRNA catabolic process	Gene Ontology	GO:0016075	1	10	0.275124	0.421032	Asa3G00826	http://amigo.geneontology.org/amigo/term/GO:0016075
glutathione peroxidase activity	Gene Ontology	GO:0004602	1	10	0.275124	0.421032	Asa7G04347	http://amigo.geneontology.org/amigo/term/GO:0004602
sulfur compound metabolic process	Gene Ontology	GO:0006790	1	10	0.275124	0.421032	Asa5G04616	http://amigo.geneontology.org/amigo/term/GO:0006790
protein-lysine N-methyltransferase activity	Gene Ontology	GO:0016279	1	10	0.275124	0.421032	Asa4G00786	http://amigo.geneontology.org/amigo/term/GO:0016279
phylloquinone biosynthetic process	Gene Ontology	GO:0042372	1	10	0.275124	0.421032	Asa2G00651	http://amigo.geneontology.org/amigo/term/GO:0042372
procambium histogenesis	Gene Ontology	GO:0010067	1	10	0.275124	0.421032	Asa6G06093	http://amigo.geneontology.org/amigo/term/GO:0010067
prenyltransferase activity	Gene Ontology	GO:0004659	1	10	0.275124	0.421032	Asa2G00651	http://amigo.geneontology.org/amigo/term/GO:0004659
hydrolase activity, hydrolyzing N-glycosyl compounds	Gene Ontology	GO:0016799	1	10	0.275124	0.421032	Asa4G00785	http://amigo.geneontology.org/amigo/term/GO:0016799
cell projection	Gene Ontology	GO:0042995	1	10	0.275124	0.421032	Asa2G01517	http://amigo.geneontology.org/amigo/term/GO:0042995
negative regulation of cell death	Gene Ontology	GO:0060548	1	10	0.275124	0.421032	Asa1G04853	http://amigo.geneontology.org/amigo/term/GO:0060548
floral organ morphogenesis	Gene Ontology	GO:0048444	1	10	0.275124	0.421032	Asa5G01697	http://amigo.geneontology.org/amigo/term/GO:0048444
cellular protein modification process	Gene Ontology	GO:0006464	1	10	0.275124	0.421032	Asa4G02453	http://amigo.geneontology.org/amigo/term/GO:0006464
phenylpropanoid metabolic process	Gene Ontology	GO:0009698	1	10	0.275124	0.421032	Asa7G01021	http://amigo.geneontology.org/amigo/term/GO:0009698
poly(A)+ mRNA export from nucleus	Gene Ontology	GO:0016973	1	10	0.275124	0.421032	Asa3G03671	http://amigo.geneontology.org/amigo/term/GO:0016973
Hsp90 protein binding	Gene Ontology	GO:0051879	1	10	0.275124	0.421032	Asa8G01086	http://amigo.geneontology.org/amigo/term/GO:0051879
RNA methylation	Gene Ontology	GO:0001510	1	10	0.275124	0.421032	Asa8G06139	http://amigo.geneontology.org/amigo/term/GO:0001510
phenylpropanoid biosynthetic process	Gene Ontology	GO:0009699	1	10	0.275124	0.421032	Asa2G03442	http://amigo.geneontology.org/amigo/term/GO:0009699
U2-type catalytic step 2 spliceosome	Gene Ontology	GO:0071007	1	10	0.275124	0.421032	Asa5G00164	http://amigo.geneontology.org/amigo/term/GO:0071007
nucleocytoplasmic transport	Gene Ontology	GO:0006913	1	10	0.275124	0.421032	Asa5G01685	http://amigo.geneontology.org/amigo/term/GO:0006913
regulation of RNA splicing	Gene Ontology	GO:0043484	1	10	0.275124	0.421032	Asa2G01767	http://amigo.geneontology.org/amigo/term/GO:0043484
myricetin 3-O-glucosyltransferase activity	Gene Ontology	GO:0102425	1	10	0.275124	0.421032	Asa7G04339	http://amigo.geneontology.org/amigo/term/GO:0102425
microtubule nucleation	Gene Ontology	GO:0007020	1	10	0.275124	0.421032	Asa2G00713	http://amigo.geneontology.org/amigo/term/GO:0007020
daphnetin 3-O-glucosyltransferase activity	Gene Ontology	GO:0102360	1	10	0.275124	0.421032	Asa7G04339	http://amigo.geneontology.org/amigo/term/GO:0102360
U4 snRNA 3'-end processing	Gene Ontology	GO:0034475	1	10	0.275124	0.421032	Asa3G00826	http://amigo.geneontology.org/amigo/term/GO:0034475
cis-Golgi network	Gene Ontology	GO:0005801	1	10	0.275124	0.421032	Asa5G04462	http://amigo.geneontology.org/amigo/term/GO:0005801
negative regulation of cell growth	Gene Ontology	GO:0030308	1	10	0.275124	0.421032	Asa4G01371	http://amigo.geneontology.org/amigo/term/GO:0030308
NLS-bearing protein import into nucleus	Gene Ontology	GO:0006607	1	10	0.275124	0.421032	Asa6G03992	http://amigo.geneontology.org/amigo/term/GO:0006607
jasmonic acid and ethylene-dependent systemic resistance	Gene Ontology	GO:0009861	1	10	0.275124	0.421032	Asa6G03565	http://amigo.geneontology.org/amigo/term/GO:0009861
oxidoreductase activity, acting on paired donors, with oxidation of a pair of donors resulting in the reduction of molecular oxygen to two molecules of water	Gene Ontology	GO:0016717	1	10	0.275124	0.421032	Asa2G03037	http://amigo.geneontology.org/amigo/term/GO:0016717
pathogenesis	Gene Ontology	GO:0009405	1	10	0.275124	0.421032	Asa5G01829	http://amigo.geneontology.org/amigo/term/GO:0009405
spliceosomal snRNP assembly	Gene Ontology	GO:0000387	1	10	0.275124	0.421032	Asa5G02333	http://amigo.geneontology.org/amigo/term/GO:0000387
post-mRNA release spliceosomal complex	Gene Ontology	GO:0071014	1	10	0.275124	0.421032	Asa4G01025	http://amigo.geneontology.org/amigo/term/GO:0071014
red light signaling pathway	Gene Ontology	GO:0010161	1	10	0.275124	0.421032	Asa2G02082	http://amigo.geneontology.org/amigo/term/GO:0010161
meristem initiation	Gene Ontology	GO:0010014	1	10	0.275124	0.421032	Asa6G06093	http://amigo.geneontology.org/amigo/term/GO:0010014
leaf morphogenesis	Gene Ontology	GO:0009965	3	61	0.280675	0.429046	Asa5G01697|Asa2G01242|Asa4G02709	http://amigo.geneontology.org/amigo/term/GO:0009965
electron transfer activity	Gene Ontology	GO:0009055	5	118	0.281651	0.430054	Asa8G04866|Asa2G01595|Asa2G00333|Asa7G03792|Asa4G00935	http://amigo.geneontology.org/amigo/term/GO:0009055
fatty acid biosynthetic process	Gene Ontology	GO:0006633	3	62	0.288556	0.433531	Asa2G03037|Asa2G03737|Asa4G00982	http://amigo.geneontology.org/amigo/term/GO:0006633
phosphatidylinositol binding	Gene Ontology	GO:0035091	2	35	0.289005	0.433531	Asa6G03991|Asa3G00295	http://amigo.geneontology.org/amigo/term/GO:0035091
ATP transmembrane transporter activity	Gene Ontology	GO:0005347	2	35	0.289005	0.433531	Asa3G03798|Asa6G03984	http://amigo.geneontology.org/amigo/term/GO:0005347
proton export across plasma membrane	Gene Ontology	GO:0120029	1	11	0.296023	0.433531	Asa4G01026	http://amigo.geneontology.org/amigo/term/GO:0120029
developmental growth	Gene Ontology	GO:0048589	1	11	0.296023	0.433531	Asa4G01091	http://amigo.geneontology.org/amigo/term/GO:0048589
nucleoside transmembrane transporter activity	Gene Ontology	GO:0005337	1	11	0.296023	0.433531	Asa3G03285	http://amigo.geneontology.org/amigo/term/GO:0005337
DNA-3-methyladenine glycosylase activity	Gene Ontology	GO:0008725	1	11	0.296023	0.433531	Asa4G00684	http://amigo.geneontology.org/amigo/term/GO:0008725
protein processing	Gene Ontology	GO:0016485	1	11	0.296023	0.433531	Asa8G04081	http://amigo.geneontology.org/amigo/term/GO:0016485
protein modification by small protein conjugation	Gene Ontology	GO:0032446	1	11	0.296023	0.433531	Asa3G03520	http://amigo.geneontology.org/amigo/term/GO:0032446
chloroplast RNA processing	Gene Ontology	GO:0031425	1	11	0.296023	0.433531	Asa3G00294	http://amigo.geneontology.org/amigo/term/GO:0031425
cytoplasmic exosome (RNase complex)	Gene Ontology	GO:0000177	1	11	0.296023	0.433531	Asa3G00826	http://amigo.geneontology.org/amigo/term/GO:0000177
removal of superoxide radicals	Gene Ontology	GO:0019430	1	11	0.296023	0.433531	Asa8G03975	http://amigo.geneontology.org/amigo/term/GO:0019430
nitrate import	Gene Ontology	GO:1902025	1	11	0.296023	0.433531	Asa4G01371	http://amigo.geneontology.org/amigo/term/GO:1902025
flavonol 3-O-glucosyltransferase activity	Gene Ontology	GO:0047893	1	11	0.296023	0.433531	Asa7G04339	http://amigo.geneontology.org/amigo/term/GO:0047893
organ growth	Gene Ontology	GO:0035265	1	11	0.296023	0.433531	Asa2G05364	http://amigo.geneontology.org/amigo/term/GO:0035265
regulation of DNA methylation	Gene Ontology	GO:0044030	1	11	0.296023	0.433531	Asa2G01544	http://amigo.geneontology.org/amigo/term/GO:0044030
acyl carrier activity	Gene Ontology	GO:0000036	1	11	0.296023	0.433531	Asa2G03737	http://amigo.geneontology.org/amigo/term/GO:0000036
protein storage vacuole	Gene Ontology	GO:0000326	1	11	0.296023	0.433531	Asa3G03519	http://amigo.geneontology.org/amigo/term/GO:0000326
indole-3-pyruvate monooxygenase activity	Gene Ontology	GO:0103075	1	11	0.296023	0.433531	Asa1G04195	http://amigo.geneontology.org/amigo/term/GO:0103075
protein retention in ER lumen	Gene Ontology	GO:0006621	1	11	0.296023	0.433531	Asa8G03958	http://amigo.geneontology.org/amigo/term/GO:0006621
DNA topoisomerase type II (double strand cut, ATP-hydrolyzing) activity	Gene Ontology	GO:0003918	1	11	0.296023	0.433531	Asa2G01543	http://amigo.geneontology.org/amigo/term/GO:0003918
mitochondrial electron transport, ubiquinol to cytochrome c	Gene Ontology	GO:0006122	1	11	0.296023	0.433531	Asa7G04338	http://amigo.geneontology.org/amigo/term/GO:0006122
plastid transcription	Gene Ontology	GO:0042793	1	11	0.296023	0.433531	Asa4G00786	http://amigo.geneontology.org/amigo/term/GO:0042793
stamen filament development	Gene Ontology	GO:0080086	1	11	0.296023	0.433531	Asa2G04192	http://amigo.geneontology.org/amigo/term/GO:0080086
DNA topological change	Gene Ontology	GO:0006265	1	11	0.296023	0.433531	Asa2G01543	http://amigo.geneontology.org/amigo/term/GO:0006265
chaperonin-containing T-complex	Gene Ontology	GO:0005832	1	11	0.296023	0.433531	Asa6G06660	http://amigo.geneontology.org/amigo/term/GO:0005832
induced systemic resistance, jasmonic acid mediated signaling pathway	Gene Ontology	GO:0009864	1	11	0.296023	0.433531	Asa4G01091	http://amigo.geneontology.org/amigo/term/GO:0009864
efflux transmembrane transporter activity	Gene Ontology	GO:0015562	1	11	0.296023	0.433531	Asa4G00676	http://amigo.geneontology.org/amigo/term/GO:0015562
nuclear-transcribed mRNA catabolic process, exonucleolytic, 3'-5'	Gene Ontology	GO:0034427	1	11	0.296023	0.433531	Asa3G00826	http://amigo.geneontology.org/amigo/term/GO:0034427
mRNA catabolic process	Gene Ontology	GO:0006402	1	11	0.296023	0.433531	Asa2G00863	http://amigo.geneontology.org/amigo/term/GO:0006402
porphyrin-containing compound biosynthetic process	Gene Ontology	GO:0006779	1	11	0.296023	0.433531	Asa4G04646	http://amigo.geneontology.org/amigo/term/GO:0006779
N-acyltransferase activity	Gene Ontology	GO:0016410	1	11	0.296023	0.433531	Asa4G00866	http://amigo.geneontology.org/amigo/term/GO:0016410
extracellular exosome	Gene Ontology	GO:0070062	1	11	0.296023	0.433531	Asa4G01112	http://amigo.geneontology.org/amigo/term/GO:0070062
mRNA 3'-UTR binding	Gene Ontology	GO:0003730	1	11	0.296023	0.433531	Asa4G04784	http://amigo.geneontology.org/amigo/term/GO:0003730
cellular heat acclimation	Gene Ontology	GO:0070370	1	11	0.296023	0.433531	Asa2G00708	http://amigo.geneontology.org/amigo/term/GO:0070370
valine catabolic process	Gene Ontology	GO:0006574	1	11	0.296023	0.433531	Asa3G03522	http://amigo.geneontology.org/amigo/term/GO:0006574
1-aminocyclopropane-1-carboxylate synthase activity	Gene Ontology	GO:0016847	1	11	0.296023	0.433531	Asa8G00059	http://amigo.geneontology.org/amigo/term/GO:0016847
sphingolipid metabolic process	Gene Ontology	GO:0006665	1	11	0.296023	0.433531	Asa2G00324	http://amigo.geneontology.org/amigo/term/GO:0006665
anther development	Gene Ontology	GO:0048653	2	36	0.299736	0.438027	Asa7G00326|Asa5G01689	http://amigo.geneontology.org/amigo/term/GO:0048653
metal ion binding	Gene Ontology	GO:0046872	3	64	0.304362	0.443834	Asa4G00959|Asa7G07407|Asa6G03979	http://amigo.geneontology.org/amigo/term/GO:0046872
vesicle	Gene Ontology	GO:0031982	3	64	0.304362	0.443834	Asa2G01517|Asa3G03546|Asa4G02799	http://amigo.geneontology.org/amigo/term/GO:0031982
unidimensional cell growth	Gene Ontology	GO:0009826	5	123	0.309687	0.445993	Asa4G00798|Asa3G03418|Asa7G02968|Asa8G02752|Asa4G01091	http://amigo.geneontology.org/amigo/term/GO:0009826
Golgi cis cisterna	Gene Ontology	GO:0000137	2	37	0.310441	0.445993	Asa3G03864|Asa2G01511	http://amigo.geneontology.org/amigo/term/GO:0000137
positive regulation of transcription, DNA-templated	Gene Ontology	GO:0045893	10	277	0.315853	0.445993	Asa4G05544|Asa4G05545|Asa2G03881|Asa2G04148|Asa7G00326|Asa6G03993|Asa4G01103|Asa4G01104|Asa1G03975|Asa3G00496	http://amigo.geneontology.org/amigo/term/GO:0045893
SRP-dependent cotranslational protein targeting to membrane	Gene Ontology	GO:0006614	1	12	0.316321	0.445993	Asa7G04350	http://amigo.geneontology.org/amigo/term/GO:0006614
cell surface	Gene Ontology	GO:0009986	1	12	0.316321	0.445993	Asa6G03793	http://amigo.geneontology.org/amigo/term/GO:0009986
protein-disulfide reductase activity	Gene Ontology	GO:0047134	1	12	0.316321	0.445993	Asa2G01437	http://amigo.geneontology.org/amigo/term/GO:0047134
chlorophyll catabolic process	Gene Ontology	GO:0015996	1	12	0.316321	0.445993	Asa6G05988	http://amigo.geneontology.org/amigo/term/GO:0015996
nitrate assimilation	Gene Ontology	GO:0042128	1	12	0.316321	0.445993	Asa4G00954	http://amigo.geneontology.org/amigo/term/GO:0042128
phosphate ion transmembrane transport	Gene Ontology	GO:0035435	1	12	0.316321	0.445993	Asa2G06957	http://amigo.geneontology.org/amigo/term/GO:0035435
nuclear exosome (RNase complex)	Gene Ontology	GO:0000176	1	12	0.316321	0.445993	Asa3G00826	http://amigo.geneontology.org/amigo/term/GO:0000176
clathrin binding	Gene Ontology	GO:0030276	1	12	0.316321	0.445993	Asa5G04633	http://amigo.geneontology.org/amigo/term/GO:0030276
trans-Golgi network membrane	Gene Ontology	GO:0032588	1	12	0.316321	0.445993	Asa2G00652	http://amigo.geneontology.org/amigo/term/GO:0032588
sucrose biosynthetic process	Gene Ontology	GO:0005986	1	12	0.316321	0.445993	Asa2G01541	http://amigo.geneontology.org/amigo/term/GO:0005986
pattern recognition receptor signaling pathway	Gene Ontology	GO:0002221	1	12	0.316321	0.445993	Asa5G04347	http://amigo.geneontology.org/amigo/term/GO:0002221
cadmium ion transmembrane transporter activity	Gene Ontology	GO:0015086	1	12	0.316321	0.445993	Asa7G07003	http://amigo.geneontology.org/amigo/term/GO:0015086
establishment or maintenance of cell polarity	Gene Ontology	GO:0007163	1	12	0.316321	0.445993	Asa2G01517	http://amigo.geneontology.org/amigo/term/GO:0007163
voltage-gated anion channel activity	Gene Ontology	GO:0008308	1	12	0.316321	0.445993	Asa2G00081	http://amigo.geneontology.org/amigo/term/GO:0008308
kinetochore	Gene Ontology	GO:0000776	1	12	0.316321	0.445993	Asa2G01472	http://amigo.geneontology.org/amigo/term/GO:0000776
glucuronoxylan biosynthetic process	Gene Ontology	GO:0010417	1	12	0.316321	0.445993	Asa6G03949	http://amigo.geneontology.org/amigo/term/GO:0010417
histidine phosphotransfer kinase activity	Gene Ontology	GO:0009927	1	12	0.316321	0.445993	Asa1G04191	http://amigo.geneontology.org/amigo/term/GO:0009927
secondary active sulfate transmembrane transporter activity	Gene Ontology	GO:0008271	1	12	0.316321	0.445993	Asa4G04693	http://amigo.geneontology.org/amigo/term/GO:0008271
sterol transporter activity	Gene Ontology	GO:0015248	1	12	0.316321	0.445993	Asa3G03287	http://amigo.geneontology.org/amigo/term/GO:0015248
potassium ion homeostasis	Gene Ontology	GO:0055075	1	12	0.316321	0.445993	Asa7G07403	http://amigo.geneontology.org/amigo/term/GO:0055075
cell population proliferation	Gene Ontology	GO:0008283	1	12	0.316321	0.445993	Asa2G05364	http://amigo.geneontology.org/amigo/term/GO:0008283
meristem development	Gene Ontology	GO:0048507	1	12	0.316321	0.445993	Asa2G00959	http://amigo.geneontology.org/amigo/term/GO:0048507
megasporogenesis	Gene Ontology	GO:0009554	1	12	0.316321	0.445993	Asa2G05364	http://amigo.geneontology.org/amigo/term/GO:0009554
plastid organization	Gene Ontology	GO:0009657	1	12	0.316321	0.445993	Asa2G00082	http://amigo.geneontology.org/amigo/term/GO:0009657
U5 snRNP	Gene Ontology	GO:0005682	1	12	0.316321	0.445993	Asa4G01058	http://amigo.geneontology.org/amigo/term/GO:0005682
specification of floral organ identity	Gene Ontology	GO:0010093	1	12	0.316321	0.445993	Asa4G02647	http://amigo.geneontology.org/amigo/term/GO:0010093
petal development	Gene Ontology	GO:0048441	1	12	0.316321	0.445993	Asa2G01242	http://amigo.geneontology.org/amigo/term/GO:0048441
mitochondrial outer membrane translocase complex	Gene Ontology	GO:0005742	1	12	0.316321	0.445993	Asa6G05989	http://amigo.geneontology.org/amigo/term/GO:0005742
integument development	Gene Ontology	GO:0080060	1	12	0.316321	0.445993	Asa2G04145	http://amigo.geneontology.org/amigo/term/GO:0080060
receptor serine/threonine kinase binding	Gene Ontology	GO:0033612	2	38	0.32111	0.45181	Asa1G04853|Asa8G04864	http://amigo.geneontology.org/amigo/term/GO:0033612
chloroplast outer membrane	Gene Ontology	GO:0009707	2	38	0.32111	0.45181	Asa2G01260|Asa4G01128	http://amigo.geneontology.org/amigo/term/GO:0009707
developmental process	Gene Ontology	GO:0032502	2	39	0.331739	0.459978	Asa6G03991|Asa7G06910	http://amigo.geneontology.org/amigo/term/GO:0032502
response to hypoxia	Gene Ontology	GO:0001666	2	39	0.331739	0.459978	Asa4G05544|Asa4G05545	http://amigo.geneontology.org/amigo/term/GO:0001666
regulation of cell cycle	Gene Ontology	GO:0051726	2	39	0.331739	0.459978	Asa2G00709|Asa1G00872	http://amigo.geneontology.org/amigo/term/GO:0051726
regulation of cell growth	Gene Ontology	GO:0001558	1	13	0.336034	0.459978	Asa3G00819	http://amigo.geneontology.org/amigo/term/GO:0001558
regulation of actin cytoskeleton organization	Gene Ontology	GO:0032956	1	13	0.336034	0.459978	Asa2G01517	http://amigo.geneontology.org/amigo/term/GO:0032956
nucleus organization	Gene Ontology	GO:0006997	1	13	0.336034	0.459978	Asa3G03671	http://amigo.geneontology.org/amigo/term/GO:0006997
cortical microtubule, transverse to long axis	Gene Ontology	GO:0010005	1	13	0.336034	0.459978	Asa2G04750	http://amigo.geneontology.org/amigo/term/GO:0010005
RNA polymerase II general transcription initiation factor activity	Gene Ontology	GO:0016251	1	13	0.336034	0.459978	Asa2G00444	http://amigo.geneontology.org/amigo/term/GO:0016251
cellular oxidant detoxification	Gene Ontology	GO:0098869	1	13	0.336034	0.459978	Asa7G04347	http://amigo.geneontology.org/amigo/term/GO:0098869
enzyme binding	Gene Ontology	GO:0019899	1	13	0.336034	0.459978	Asa4G00973	http://amigo.geneontology.org/amigo/term/GO:0019899
cellular manganese ion homeostasis	Gene Ontology	GO:0030026	1	13	0.336034	0.459978	Asa8G04930	http://amigo.geneontology.org/amigo/term/GO:0030026
anion transmembrane transport	Gene Ontology	GO:0098656	1	13	0.336034	0.459978	Asa2G00081	http://amigo.geneontology.org/amigo/term/GO:0098656
proteasome regulatory particle, lid subcomplex	Gene Ontology	GO:0008541	1	13	0.336034	0.459978	Asa4G01127	http://amigo.geneontology.org/amigo/term/GO:0008541
immune response	Gene Ontology	GO:0006955	1	13	0.336034	0.459978	Asa4G00945	http://amigo.geneontology.org/amigo/term/GO:0006955
proteasome core complex, alpha-subunit complex	Gene Ontology	GO:0019773	1	13	0.336034	0.459978	Asa3G04951	http://amigo.geneontology.org/amigo/term/GO:0019773
cell wall organization	Gene Ontology	GO:0071555	1	13	0.336034	0.459978	Asa4G02799	http://amigo.geneontology.org/amigo/term/GO:0071555
tubulin complex	Gene Ontology	GO:0045298	1	13	0.336034	0.459978	Asa4G05616	http://amigo.geneontology.org/amigo/term/GO:0045298
positive regulation of programmed cell death	Gene Ontology	GO:0043068	1	13	0.336034	0.459978	Asa2G01538	http://amigo.geneontology.org/amigo/term/GO:0043068
somatic embryogenesis	Gene Ontology	GO:0010262	1	13	0.336034	0.459978	Asa2G00718	http://amigo.geneontology.org/amigo/term/GO:0010262
de-etiolation	Gene Ontology	GO:0009704	1	13	0.336034	0.459978	Asa7G00392	http://amigo.geneontology.org/amigo/term/GO:0009704
mitochondrial small ribosomal subunit	Gene Ontology	GO:0005763	1	13	0.336034	0.459978	Asa3G00821	http://amigo.geneontology.org/amigo/term/GO:0005763
SAGA complex	Gene Ontology	GO:0000124	1	13	0.336034	0.459978	Asa3G03415	http://amigo.geneontology.org/amigo/term/GO:0000124
zinc ion transport	Gene Ontology	GO:0006829	1	13	0.336034	0.459978	Asa4G00800	http://amigo.geneontology.org/amigo/term/GO:0006829
tRNA aminoacylation for protein translation	Gene Ontology	GO:0006418	1	13	0.336034	0.459978	Asa6G04274	http://amigo.geneontology.org/amigo/term/GO:0006418
endoplasmic reticulum lumen	Gene Ontology	GO:0005788	1	13	0.336034	0.459978	Asa6G04074	http://amigo.geneontology.org/amigo/term/GO:0005788
tetrahydrofolate interconversion	Gene Ontology	GO:0035999	1	13	0.336034	0.459978	Asa8G03225	http://amigo.geneontology.org/amigo/term/GO:0035999
intracellular sequestering of iron ion	Gene Ontology	GO:0006880	1	13	0.336034	0.459978	Asa8G04930	http://amigo.geneontology.org/amigo/term/GO:0006880
hydrolase activity, acting on ester bonds	Gene Ontology	GO:0016788	4	99	0.345619	0.471676	Asa8G02958|Asa1G02080|Asa8G05920|Asa8G04929	http://amigo.geneontology.org/amigo/term/GO:0016788
carbohydrate binding	Gene Ontology	GO:0030246	3	70	0.351877	0.473804	Asa7G04342|Asa7G04343|Asa5G00310	http://amigo.geneontology.org/amigo/term/GO:0030246
acid phosphatase activity	Gene Ontology	GO:0003993	2	41	0.352845	0.473804	Asa7G03215|Asa4G00959	http://amigo.geneontology.org/amigo/term/GO:0003993
cellulose biosynthetic process	Gene Ontology	GO:0030244	2	41	0.352845	0.473804	Asa4G02459|Asa4G02460	http://amigo.geneontology.org/amigo/term/GO:0030244
response to virus	Gene Ontology	GO:0009615	2	41	0.352845	0.473804	Asa2G01454|Asa4G00994	http://amigo.geneontology.org/amigo/term/GO:0009615
regulation of alternative mRNA splicing, via spliceosome	Gene Ontology	GO:0000381	2	41	0.352845	0.473804	Asa3G03413|Asa8G06139	http://amigo.geneontology.org/amigo/term/GO:0000381
regulation of auxin mediated signaling pathway	Gene Ontology	GO:0010928	1	14	0.355179	0.473804	Asa2G01517	http://amigo.geneontology.org/amigo/term/GO:0010928
potassium ion binding	Gene Ontology	GO:0030955	1	14	0.355179	0.473804	Asa4G01129	http://amigo.geneontology.org/amigo/term/GO:0030955
-	Gene Ontology	GO:0009870	1	14	0.355179	0.473804	Asa2G01435	http://amigo.geneontology.org/amigo/term/GO:0009870
response to arsenic-containing substance	Gene Ontology	GO:0046685	1	14	0.355179	0.473804	Asa2G02082	http://amigo.geneontology.org/amigo/term/GO:0046685
pollen wall assembly	Gene Ontology	GO:0010208	1	14	0.355179	0.473804	Asa2G01511	http://amigo.geneontology.org/amigo/term/GO:0010208
positive regulation of cell growth	Gene Ontology	GO:0030307	1	14	0.355179	0.473804	Asa5G04371	http://amigo.geneontology.org/amigo/term/GO:0030307
3'-5'-exoribonuclease activity	Gene Ontology	GO:0000175	1	14	0.355179	0.473804	Asa3G00826	http://amigo.geneontology.org/amigo/term/GO:0000175
transcription elongation from RNA polymerase II promoter	Gene Ontology	GO:0006368	1	14	0.355179	0.473804	Asa4G01111	http://amigo.geneontology.org/amigo/term/GO:0006368
signal peptide processing	Gene Ontology	GO:0006465	1	14	0.355179	0.473804	Asa7G07407	http://amigo.geneontology.org/amigo/term/GO:0006465
-	Gene Ontology	GO:0008152	1	14	0.355179	0.473804	Asa7G04104	http://amigo.geneontology.org/amigo/term/GO:0008152
cytidine to uridine editing	Gene Ontology	GO:0016554	1	14	0.355179	0.473804	Asa2G00297	http://amigo.geneontology.org/amigo/term/GO:0016554
cortical cytoskeleton organization	Gene Ontology	GO:0030865	1	14	0.355179	0.473804	Asa2G01517	http://amigo.geneontology.org/amigo/term/GO:0030865
aromatic compound biosynthetic process	Gene Ontology	GO:0019438	1	14	0.355179	0.473804	Asa7G04104	http://amigo.geneontology.org/amigo/term/GO:0019438
cyclosporin A binding	Gene Ontology	GO:0016018	1	14	0.355179	0.473804	Asa4G04692	http://amigo.geneontology.org/amigo/term/GO:0016018
pyruvate kinase activity	Gene Ontology	GO:0004743	1	14	0.355179	0.473804	Asa4G01129	http://amigo.geneontology.org/amigo/term/GO:0004743
phospholipid biosynthetic process	Gene Ontology	GO:0008654	1	14	0.355179	0.473804	Asa5G00162	http://amigo.geneontology.org/amigo/term/GO:0008654
regulation of translation	Gene Ontology	GO:0006417	1	14	0.355179	0.473804	Asa2G00082	http://amigo.geneontology.org/amigo/term/GO:0006417
early endosome	Gene Ontology	GO:0005769	1	14	0.355179	0.473804	Asa2G05364	http://amigo.geneontology.org/amigo/term/GO:0005769
microtubule cytoskeleton organization	Gene Ontology	GO:0000226	2	42	0.363311	0.48276	Asa2G00713|Asa4G05616	http://amigo.geneontology.org/amigo/term/GO:0000226
response to far red light	Gene Ontology	GO:0010218	2	42	0.363311	0.48276	Asa4G01089|Asa2G02082	http://amigo.geneontology.org/amigo/term/GO:0010218
phosphoprotein phosphatase activity	Gene Ontology	GO:0004721	2	42	0.363311	0.48276	Asa2G04446|Asa4G00973	http://amigo.geneontology.org/amigo/term/GO:0004721
auxin-activated signaling pathway	Gene Ontology	GO:0009734	2	42	0.363311	0.48276	Asa3G00295|Asa2G05364	http://amigo.geneontology.org/amigo/term/GO:0009734
ATPase-coupled transmembrane transporter activity	Gene Ontology	GO:0042626	4	102	0.365305	0.484464	Asa8G03974|Asa2G04746|Asa5G00162|Asa4G00676	http://amigo.geneontology.org/amigo/term/GO:0042626
protein dephosphorylation	Gene Ontology	GO:0006470	4	102	0.365305	0.484464	Asa8G01226|Asa7G07406|Asa2G04446|Asa1G04194	http://amigo.geneontology.org/amigo/term/GO:0006470
monooxygenase activity	Gene Ontology	GO:0004497	3	72	0.367659	0.484836	Asa2G00712|Asa8G05271|Asa8G06262	http://amigo.geneontology.org/amigo/term/GO:0004497
chaperone cofactor-dependent protein refolding	Gene Ontology	GO:0051085	2	43	0.373712	0.484836	Asa2G01454|Asa7G05728	http://amigo.geneontology.org/amigo/term/GO:0051085
defense response to bacterium, incompatible interaction	Gene Ontology	GO:0009816	2	43	0.373712	0.484836	Asa5G04347|Asa2G03938	http://amigo.geneontology.org/amigo/term/GO:0009816
integral component of endoplasmic reticulum membrane	Gene Ontology	GO:0030176	2	43	0.373712	0.484836	Asa2G03033|Asa6G04074	http://amigo.geneontology.org/amigo/term/GO:0030176
nuclear localization sequence binding	Gene Ontology	GO:0008139	1	15	0.373773	0.484836	Asa6G03992	http://amigo.geneontology.org/amigo/term/GO:0008139
auxin efflux	Gene Ontology	GO:0010315	1	15	0.373773	0.484836	Asa5G00162	http://amigo.geneontology.org/amigo/term/GO:0010315
photosynthetic electron transport chain	Gene Ontology	GO:0009767	1	15	0.373773	0.484836	Asa2G01595	http://amigo.geneontology.org/amigo/term/GO:0009767
nuclear import signal receptor activity	Gene Ontology	GO:0061608	1	15	0.373773	0.484836	Asa6G03992	http://amigo.geneontology.org/amigo/term/GO:0061608
ATPase-coupled xenobiotic transmembrane transporter activity	Gene Ontology	GO:0008559	1	15	0.373773	0.484836	Asa2G04746	http://amigo.geneontology.org/amigo/term/GO:0008559
positive regulation of catalytic activity	Gene Ontology	GO:0043085	1	15	0.373773	0.484836	Asa2G01437	http://amigo.geneontology.org/amigo/term/GO:0043085
protoporphyrinogen IX biosynthetic process	Gene Ontology	GO:0006782	1	15	0.373773	0.484836	Asa4G04646	http://amigo.geneontology.org/amigo/term/GO:0006782
basipetal auxin transport	Gene Ontology	GO:0010540	1	15	0.373773	0.484836	Asa4G00687	http://amigo.geneontology.org/amigo/term/GO:0010540
double-strand break repair via nonhomologous end joining	Gene Ontology	GO:0006303	1	15	0.373773	0.484836	Asa3G01204	http://amigo.geneontology.org/amigo/term/GO:0006303
fatty acid binding	Gene Ontology	GO:0005504	1	15	0.373773	0.484836	Asa6G04271	http://amigo.geneontology.org/amigo/term/GO:0005504
regulation of response to water deprivation	Gene Ontology	GO:2000070	1	15	0.373773	0.484836	Asa4G01091	http://amigo.geneontology.org/amigo/term/GO:2000070
NAD+ kinase activity	Gene Ontology	GO:0003951	1	15	0.373773	0.484836	Asa4G04970	http://amigo.geneontology.org/amigo/term/GO:0003951
shade avoidance	Gene Ontology	GO:0009641	1	15	0.373773	0.484836	Asa2G02493	http://amigo.geneontology.org/amigo/term/GO:0009641
glucuronosyltransferase activity	Gene Ontology	GO:0015020	1	15	0.373773	0.484836	Asa7G00833	http://amigo.geneontology.org/amigo/term/GO:0015020
response to fructose	Gene Ontology	GO:0009750	1	15	0.373773	0.484836	Asa3G03561	http://amigo.geneontology.org/amigo/term/GO:0009750
response to starvation	Gene Ontology	GO:0042594	1	15	0.373773	0.484836	Asa2G00341	http://amigo.geneontology.org/amigo/term/GO:0042594
nucleosome binding	Gene Ontology	GO:0031491	1	15	0.373773	0.484836	Asa2G01241	http://amigo.geneontology.org/amigo/term/GO:0031491
RNA polymerase II complex binding	Gene Ontology	GO:0000993	1	15	0.373773	0.484836	Asa2G01401	http://amigo.geneontology.org/amigo/term/GO:0000993
regulation of gene expression	Gene Ontology	GO:0010468	5	135	0.378119	0.490007	Asa2G01544|Asa3G01255|Asa7G01312|Asa2G01262|Asa6G03565	http://amigo.geneontology.org/amigo/term/GO:0010468
catalytic activity	Gene Ontology	GO:0003824	3	74	0.383371	0.495329	Asa4G01128|Asa7G07407|Asa5G04616	http://amigo.geneontology.org/amigo/term/GO:0003824
kinase activity	Gene Ontology	GO:0016301	12	359	0.383381	0.495329	Asa1G04853|Asa1G00872|Asa2G02621|Asa6G03793|Asa6G03565|Asa4G00798|Asa2G02622|Asa2G03558|Asa7G06712|Asa7G00633|Asa7G00634|Asa5G04632	http://amigo.geneontology.org/amigo/term/GO:0016301
auxin polar transport	Gene Ontology	GO:0009926	2	44	0.384043	0.495329	Asa5G00162|Asa7G07003	http://amigo.geneontology.org/amigo/term/GO:0009926
exocytosis	Gene Ontology	GO:0006887	2	44	0.384043	0.495329	Asa4G04623|Asa3G03435	http://amigo.geneontology.org/amigo/term/GO:0006887
oxidoreductase activity, acting on the CH-OH group of donors, NAD or NADP as acceptor	Gene Ontology	GO:0016616	2	44	0.384043	0.495329	Asa4G02649|Asa4G02650	http://amigo.geneontology.org/amigo/term/GO:0016616
defense response by callose deposition in cell wall	Gene Ontology	GO:0052544	1	16	0.391831	0.496902	Asa7G07003	http://amigo.geneontology.org/amigo/term/GO:0052544
protein stabilization	Gene Ontology	GO:0050821	1	16	0.391831	0.496902	Asa2G03938	http://amigo.geneontology.org/amigo/term/GO:0050821
mRNA export from nucleus	Gene Ontology	GO:0006406	1	16	0.391831	0.496902	Asa4G01127	http://amigo.geneontology.org/amigo/term/GO:0006406
protein sumoylation	Gene Ontology	GO:0016925	1	16	0.391831	0.496902	Asa4G01091	http://amigo.geneontology.org/amigo/term/GO:0016925
DNA duplex unwinding	Gene Ontology	GO:0032508	1	16	0.391831	0.496902	Asa2G01603	http://amigo.geneontology.org/amigo/term/GO:0032508
small GTPase mediated signal transduction	Gene Ontology	GO:0007264	1	16	0.391831	0.496902	Asa2G01517	http://amigo.geneontology.org/amigo/term/GO:0007264
root hair cell differentiation	Gene Ontology	GO:0048765	1	16	0.391831	0.496902	Asa7G07003	http://amigo.geneontology.org/amigo/term/GO:0048765
reactive oxygen species metabolic process	Gene Ontology	GO:0072593	1	16	0.391831	0.496902	Asa2G04195	http://amigo.geneontology.org/amigo/term/GO:0072593
structural constituent of cell wall	Gene Ontology	GO:0005199	1	16	0.391831	0.496902	Asa1G02138	http://amigo.geneontology.org/amigo/term/GO:0005199
xylan catabolic process	Gene Ontology	GO:0045493	1	16	0.391831	0.496902	Asa4G04785	http://amigo.geneontology.org/amigo/term/GO:0045493
ATPase-coupled cation transmembrane transporter activity	Gene Ontology	GO:0019829	1	16	0.391831	0.496902	Asa4G02805	http://amigo.geneontology.org/amigo/term/GO:0019829
lateral root morphogenesis	Gene Ontology	GO:0010102	1	16	0.391831	0.496902	Asa2G04362	http://amigo.geneontology.org/amigo/term/GO:0010102
nuclear chromosome, telomeric region	Gene Ontology	GO:0000784	1	16	0.391831	0.496902	Asa3G01204	http://amigo.geneontology.org/amigo/term/GO:0000784
methylated histone binding	Gene Ontology	GO:0035064	1	16	0.391831	0.496902	Asa6G03120	http://amigo.geneontology.org/amigo/term/GO:0035064
regulation of leaf morphogenesis	Gene Ontology	GO:1901371	1	16	0.391831	0.496902	Asa4G01371	http://amigo.geneontology.org/amigo/term/GO:1901371
enzyme activator activity	Gene Ontology	GO:0008047	1	16	0.391831	0.496902	Asa2G01437	http://amigo.geneontology.org/amigo/term/GO:0008047
photoperiodism, flowering	Gene Ontology	GO:0048573	2	45	0.3943	0.499569	Asa4G01371|Asa7G06501	http://amigo.geneontology.org/amigo/term/GO:0048573
ubiquitin-dependent protein catabolic process	Gene Ontology	GO:0006511	10	299	0.399959	0.506268	Asa4G01050|Asa4G02150|Asa4G01372|Asa1G02494|Asa2G01882|Asa8G02971|Asa3G03366|Asa2G01450|Asa3G03520|Asa4G00876	http://amigo.geneontology.org/amigo/term/GO:0006511
regulation of seed germination	Gene Ontology	GO:0010029	2	46	0.404478	0.511054	Asa1G02494|Asa4G00973	http://amigo.geneontology.org/amigo/term/GO:0010029
negative regulation of ethylene-activated signaling pathway	Gene Ontology	GO:0010105	1	17	0.409368	0.511054	Asa5G04371	http://amigo.geneontology.org/amigo/term/GO:0010105
sulfate transmembrane transporter activity	Gene Ontology	GO:0015116	1	17	0.409368	0.511054	Asa4G04693	http://amigo.geneontology.org/amigo/term/GO:0015116
nuclear body	Gene Ontology	GO:0016604	1	17	0.409368	0.511054	Asa2G02082	http://amigo.geneontology.org/amigo/term/GO:0016604
microfilament motor activity	Gene Ontology	GO:0000146	1	17	0.409368	0.511054	Asa3G03546	http://amigo.geneontology.org/amigo/term/GO:0000146
cytokinin metabolic process	Gene Ontology	GO:0009690	1	17	0.409368	0.511054	Asa8G03957	http://amigo.geneontology.org/amigo/term/GO:0009690
mitochondrial respiratory chain complex III	Gene Ontology	GO:0005750	1	17	0.409368	0.511054	Asa7G04338	http://amigo.geneontology.org/amigo/term/GO:0005750
actin-dependent ATPase activity	Gene Ontology	GO:0030898	1	17	0.409368	0.511054	Asa3G03546	http://amigo.geneontology.org/amigo/term/GO:0030898
protein homooligomerization	Gene Ontology	GO:0051260	1	17	0.409368	0.511054	Asa2G01431	http://amigo.geneontology.org/amigo/term/GO:0051260
RNA catabolic process	Gene Ontology	GO:0006401	1	17	0.409368	0.511054	Asa6G03815	http://amigo.geneontology.org/amigo/term/GO:0006401
lipid transporter activity	Gene Ontology	GO:0005319	1	17	0.409368	0.511054	Asa6G04271	http://amigo.geneontology.org/amigo/term/GO:0005319
cellular response to unfolded protein	Gene Ontology	GO:0034620	1	17	0.409368	0.511054	Asa2G01454	http://amigo.geneontology.org/amigo/term/GO:0034620
root morphogenesis	Gene Ontology	GO:0010015	1	17	0.409368	0.511054	Asa8G05270	http://amigo.geneontology.org/amigo/term/GO:0010015
vesicle transport along actin filament	Gene Ontology	GO:0030050	1	17	0.409368	0.511054	Asa3G03546	http://amigo.geneontology.org/amigo/term/GO:0030050
systemic acquired resistance	Gene Ontology	GO:0009627	2	47	0.414573	0.51566	Asa2G03737|Asa6G04271	http://amigo.geneontology.org/amigo/term/GO:0009627
response to blue light	Gene Ontology	GO:0009637	2	47	0.414573	0.51566	Asa5G00162|Asa6G04270	http://amigo.geneontology.org/amigo/term/GO:0009637
proton transmembrane transport	Gene Ontology	GO:1902600	2	47	0.414573	0.51566	Asa7G03084|Asa4G01026	http://amigo.geneontology.org/amigo/term/GO:1902600
thylakoid lumen	Gene Ontology	GO:0031977	2	48	0.424581	0.521795	Asa4G01101|Asa4G05080	http://amigo.geneontology.org/amigo/term/GO:0031977
apical plasma membrane	Gene Ontology	GO:0016324	1	18	0.426401	0.521795	Asa4G02799	http://amigo.geneontology.org/amigo/term/GO:0016324
lipid biosynthetic process	Gene Ontology	GO:0008610	1	18	0.426401	0.521795	Asa7G06503	http://amigo.geneontology.org/amigo/term/GO:0008610
motor activity	Gene Ontology	GO:0003774	1	18	0.426401	0.521795	Asa3G03546	http://amigo.geneontology.org/amigo/term/GO:0003774
response to unfolded protein	Gene Ontology	GO:0006986	1	18	0.426401	0.521795	Asa2G01454	http://amigo.geneontology.org/amigo/term/GO:0006986
negative regulation of cell population proliferation	Gene Ontology	GO:0008285	1	18	0.426401	0.521795	Asa5G01828	http://amigo.geneontology.org/amigo/term/GO:0008285
plastid chromosome	Gene Ontology	GO:0009508	1	18	0.426401	0.521795	Asa4G00786	http://amigo.geneontology.org/amigo/term/GO:0009508
organic anion transmembrane transporter activity	Gene Ontology	GO:0008514	1	18	0.426401	0.521795	Asa2G04361	http://amigo.geneontology.org/amigo/term/GO:0008514
carbonate dehydratase activity	Gene Ontology	GO:0004089	1	18	0.426401	0.521795	Asa8G00441	http://amigo.geneontology.org/amigo/term/GO:0004089
chloroplast accumulation movement	Gene Ontology	GO:0009904	1	18	0.426401	0.521795	Asa6G04270	http://amigo.geneontology.org/amigo/term/GO:0009904
3'-5' DNA helicase activity	Gene Ontology	GO:0043138	1	18	0.426401	0.521795	Asa2G01603	http://amigo.geneontology.org/amigo/term/GO:0043138
proton-transporting ATPase activity, rotational mechanism	Gene Ontology	GO:0046961	1	18	0.426401	0.521795	Asa7G03084	http://amigo.geneontology.org/amigo/term/GO:0046961
actin filament-based movement	Gene Ontology	GO:0030048	1	18	0.426401	0.521795	Asa3G03546	http://amigo.geneontology.org/amigo/term/GO:0030048
histone acetyltransferase complex	Gene Ontology	GO:0000123	1	18	0.426401	0.521795	Asa4G00977	http://amigo.geneontology.org/amigo/term/GO:0000123
Ran GTPase binding	Gene Ontology	GO:0008536	1	18	0.426401	0.521795	Asa5G01685	http://amigo.geneontology.org/amigo/term/GO:0008536
L-ascorbic acid biosynthetic process	Gene Ontology	GO:0019853	1	18	0.426401	0.521795	Asa3G03342	http://amigo.geneontology.org/amigo/term/GO:0019853
regulation of abscisic acid-activated signaling pathway	Gene Ontology	GO:0009787	1	18	0.426401	0.521795	Asa4G01091	http://amigo.geneontology.org/amigo/term/GO:0009787
ubiquitin conjugating enzyme activity	Gene Ontology	GO:0061631	2	49	0.4345	0.530276	Asa8G02971|Asa2G01450	http://amigo.geneontology.org/amigo/term/GO:0061631
thiol-dependent ubiquitin-specific protease activity	Gene Ontology	GO:0004843	2	49	0.4345	0.530276	Asa4G00876|Asa7G05731	http://amigo.geneontology.org/amigo/term/GO:0004843
chromatin	Gene Ontology	GO:0000785	2	49	0.4345	0.530276	Asa2G01012|Asa3G01204	http://amigo.geneontology.org/amigo/term/GO:0000785
lipid metabolic process	Gene Ontology	GO:0006629	3	81	0.437518	0.531531	Asa2G03037|Asa7G00635|Asa7G00636	http://amigo.geneontology.org/amigo/term/GO:0006629
defense response to Gram-negative bacterium	Gene Ontology	GO:0050829	1	19	0.442943	0.531531	Asa6G03990	http://amigo.geneontology.org/amigo/term/GO:0050829
response to iron ion	Gene Ontology	GO:0010039	1	19	0.442943	0.531531	Asa8G03975	http://amigo.geneontology.org/amigo/term/GO:0010039
methyl jasmonate esterase activity	Gene Ontology	GO:0080032	1	19	0.442943	0.531531	Asa1G02080	http://amigo.geneontology.org/amigo/term/GO:0080032
chloroplast RNA modification	Gene Ontology	GO:1900865	1	19	0.442943	0.531531	Asa2G00297	http://amigo.geneontology.org/amigo/term/GO:1900865
cytokinin biosynthetic process	Gene Ontology	GO:0009691	1	19	0.442943	0.531531	Asa4G00785	http://amigo.geneontology.org/amigo/term/GO:0009691
sugar transmembrane transporter activity	Gene Ontology	GO:0051119	1	19	0.442943	0.531531	Asa2G01431	http://amigo.geneontology.org/amigo/term/GO:0051119
very long-chain fatty acid biosynthetic process	Gene Ontology	GO:0042761	1	19	0.442943	0.531531	Asa4G04553	http://amigo.geneontology.org/amigo/term/GO:0042761
blue light signaling pathway	Gene Ontology	GO:0009785	1	19	0.442943	0.531531	Asa2G00718	http://amigo.geneontology.org/amigo/term/GO:0009785
carbohydrate transport	Gene Ontology	GO:0008643	1	19	0.442943	0.531531	Asa2G01431	http://amigo.geneontology.org/amigo/term/GO:0008643
DNA methylation	Gene Ontology	GO:0006306	1	19	0.442943	0.531531	Asa5G01695	http://amigo.geneontology.org/amigo/term/GO:0006306
anion:anion antiporter activity	Gene Ontology	GO:0015301	1	19	0.442943	0.531531	Asa4G04693	http://amigo.geneontology.org/amigo/term/GO:0015301
methyl salicylate esterase activity	Gene Ontology	GO:0080031	1	19	0.442943	0.531531	Asa1G02080	http://amigo.geneontology.org/amigo/term/GO:0080031
gene silencing by RNA-directed DNA methylation	Gene Ontology	GO:0080188	1	19	0.442943	0.531531	Asa5G03507	http://amigo.geneontology.org/amigo/term/GO:0080188
negative gravitropism	Gene Ontology	GO:0009959	1	19	0.442943	0.531531	Asa5G01697	http://amigo.geneontology.org/amigo/term/GO:0009959
terpenoid biosynthetic process	Gene Ontology	GO:0016114	1	19	0.442943	0.531531	Asa3G03397	http://amigo.geneontology.org/amigo/term/GO:0016114
cytoplasmic vesicle	Gene Ontology	GO:0031410	1	19	0.442943	0.531531	Asa2G01517	http://amigo.geneontology.org/amigo/term/GO:0031410
positive regulation of gene expression	Gene Ontology	GO:0010628	1	19	0.442943	0.531531	Asa5G04597	http://amigo.geneontology.org/amigo/term/GO:0010628
cellular response to heat	Gene Ontology	GO:0034605	2	50	0.444325	0.532252	Asa1G03975|Asa2G02107	http://amigo.geneontology.org/amigo/term/GO:0034605
cold acclimation	Gene Ontology	GO:0009631	2	51	0.454054	0.541741	Asa6G06559|Asa7G02977	http://amigo.geneontology.org/amigo/term/GO:0009631
[truncated: 209 more rows]

## Sheet: AvsF > 0.5
#Term	Database	ID	Input number	Background number	P-Value	Corrected P-Value	Input	Hyperlink
[truncated: 1,311 more rows]
